# Supplementary material for: Population genomics of pneumococcal carriage in Massachusetts children following introduction of PCV-13
Source: Microb Genom. 2019 Feb 19;5(2):e000252. doi: 10.1099/mgen.0.000252 (PMC6421351; doi:10.1099/mgen.0.000252)
Supplement: Supplementary File 1 [file mgen-5-252-s001.xlsx]

## Sheet: Metadata.csv
Name	Strain_Name	Taxon_ID	Study	Accession	Serotype	Year
ERR069748_3_2001	65645	65645	PRJEB2632	ERR069748	3	2001
ERR069750_3_2001	72511	72511	PRJEB2632	ERR069750	3	2001
ERR069832_3_2001	369820	369820	PRJEB2632	ERR069832	3	2001
ERR069772_14_2001	142534	142534	PRJEB2632	ERR069772	14	2001
ERR069806_14_2001	268660	268660	PRJEB2632	ERR069806	14	2001
ERR069816_14_2001	306435	306435	PRJEB2632	ERR069816	14	2001
ERR069824_14_2001	341365	341365	PRJEB2632	ERR069824	14	2001
ERR065956_14_2001	430772	430772	PRJEB2632	ERR065956	14	2001
ERR065959_34_2001	438180	438180	PRJEB2632	ERR065959	34	2001
ERR069815_37_2001	304793	304793	PRJEB2632	ERR069815	37	2001
ERR069773_38_2001	144370	144370	PRJEB2632	ERR069773	38	2001
ERR069775_38_2001	147587	147587	PRJEB2632	ERR069775	38	2001
ERR069731_10A_2001	1334	1334	PRJEB2632	ERR069731	10A	2001
ERR069809_10A_2001	279388	279388	PRJEB2632	ERR069809	10A	2001
ERR069752_11A_2001	74124	74124	PRJEB2632	ERR069752	11A	2001
ERR069760_11A_2001	102720	102720	PRJEB2632	ERR069760	11A	2001
ERR069801_11A_2001	242588	242588	PRJEB2632	ERR069801	11A	2001
ERR069804_11A_2001	263137	263137	PRJEB2632	ERR069804	11A	2001
ERR069808_11A_2001	277394	277394	PRJEB2632	ERR069808	11A	2001
ERR069822_11A_2001	335574	335574	PRJEB2632	ERR069822	11A	2001
ERR069837_11A_2001	386329	386329	PRJEB2632	ERR069837	11A	2001
ERR069839_11A_2001	389109	389109	PRJEB2632	ERR069839	11A	2001
ERR065964_11A_2001	459747	459747	PRJEB2632	ERR065964	11A	2001
ERR069820_15A_2001	333793	333793	PRJEB2632	ERR069820	15A	2001
ERR069751_15BC_2001	72782	72782	PRJEB2632	ERR069751	15BC	2001
ERR069761_15BC_2001	103453	103453	PRJEB2632	ERR069761	15BC	2001
ERR069774_15BC_2001	146066	146066	PRJEB2632	ERR069774	15BC	2001
ERR069795_15BC_2001	217475	217475	PRJEB2632	ERR069795	15BC	2001
ERR069828_15BC_2001	362412	362412	PRJEB2632	ERR069828	15BC	2001
ERR069829_15BC_2001	365152	365152	PRJEB2632	ERR069829	15BC	2001
ERR069833_15BC_2001	372297	372297	PRJEB2632	ERR069833	15BC	2001
ERR065970_15BC_2001	483391	483391	PRJEB2632	ERR065970	15BC	2001
ERR065972_15BC_2001	492706	492706	PRJEB2632	ERR065972	15BC	2001
ERR065975_15BC_2001	509365	509365	PRJEB2632	ERR065975	15BC	2001
ERR069739_18C_2001	40241	40241	PRJEB2632	ERR069739	18C	2001
ERR069807_18C_2001	276430	276430	PRJEB2632	ERR069807	18C	2001
ERR069814_18C_2001	303656	303656	PRJEB2632	ERR069814	18C	2001
ERR069745_19A_2001	57144	57144	PRJEB2632	ERR069745	19A	2001
ERR069753_19A_2001	80104	80104	PRJEB2632	ERR069753	19A	2001
ERR069771_19A_2001	135771	135771	PRJEB2632	ERR069771	19A	2001
ERR069776_19A_2001	148056	148056	PRJEB2632	ERR069776	19A	2001
ERR069781_19A_2001	160449	160449	PRJEB2632	ERR069781	19A	2001
ERR069794_19A_2001	210162	210162	PRJEB2632	ERR069794	19A	2001
ERR069796_19A_2001	218186	218186	PRJEB2632	ERR069796	19A	2001
ERR069805_19A_2001	266035	266035	PRJEB2632	ERR069805	19A	2001
ERR069817_19A_2001	312034	312034	PRJEB2632	ERR069817	19A	2001
ERR069831_19A_2001	366293	366293	PRJEB2632	ERR069831	19A	2001
ERR069737_19F_2001	27999	27999	PRJEB2632	ERR069737	19F	2001
ERR069762_19F_2001	105542	105542	PRJEB2632	ERR069762	19F	2001
ERR069791_19F_2001	208866	208866	PRJEB2632	ERR069791	19F	2001
ERR069792_19F_2001	209464	209464	PRJEB2632	ERR069792	19F	2001
ERR069793_19F_2001	209930	209930	PRJEB2632	ERR069793	19F	2001
ERR069810_19F_2001	284968	284968	PRJEB2632	ERR069810	19F	2001
ERR069842_19F_2001	404463	404463	PRJEB2632	ERR069842	19F	2001
ERR069843_19F_2001	416185	416185	PRJEB2632	ERR069843	19F	2001
ERR065960_19F_2001	439699	439699	PRJEB2632	ERR065960	19F	2001
ERR065973_19F_2001	503574	503574	PRJEB2632	ERR065973	19F	2001
ERR069738_22F_2001	35100	35100	PRJEB2632	ERR069738	22F	2001
ERR069767_22F_2001	120581	120581	PRJEB2632	ERR069767	22F	2001
ERR069778_22F_2001	153408	153408	PRJEB2632	ERR069778	22F	2001
ERR069783_22F_2001	163286	163286	PRJEB2632	ERR069783	22F	2001
ERR069836_22F_2001	385385	385385	PRJEB2632	ERR069836	22F	2001
ERR069780_23A_2001	154389	154389	PRJEB2632	ERR069780	23A	2001
ERR069826_23A_2001	354557	354557	PRJEB2632	ERR069826	23A	2001
ERR069802_23B_2001	248734	248734	PRJEB2632	ERR069802	23B	2001
ERR069736_23F_2001	25310	25310	PRJEB2632	ERR069736	23F	2001
ERR069742_23F_2001	44744	44744	PRJEB2632	ERR069742	23F	2001
ERR069743_23F_2001	49470	49470	PRJEB2632	ERR069743	23F	2001
ERR069777_23F_2001	151684	151684	PRJEB2632	ERR069777	23F	2001
ERR069785_23F_2001	173015	173015	PRJEB2632	ERR069785	23F	2001
ERR069790_23F_2001	203692	203692	PRJEB2632	ERR069790	23F	2001
ERR069797_23F_2001	218229	218229	PRJEB2632	ERR069797	23F	2001
ERR069800_23F_2001	239434	239434	PRJEB2632	ERR069800	23F	2001
ERR069821_23F_2001	334847	334847	PRJEB2632	ERR069821	23F	2001
ERR069830_23F_2001	365502	365502	PRJEB2632	ERR069830	23F	2001
ERR065955_23F_2001	427937	427937	PRJEB2632	ERR065955	23F	2001
ERR065966_23F_2001	462956	462956	PRJEB2632	ERR065966	23F	2001
ERR069789_33F_2001	187406	187406	PRJEB2632	ERR069789	33F	2001
ERR069733_35B_2001	7649	7649	PRJEB2632	ERR069733	35B	2001
ERR069749_35B_2001	67094	67094	PRJEB2632	ERR069749	35B	2001
ERR069834_35B_2001	379678	379678	PRJEB2632	ERR069834	35B	2001
ERR069768_35F_2001	127530	127530	PRJEB2632	ERR069768	35F	2001
ERR065968_35F_2001	473937	473937	PRJEB2632	ERR065968	35F	2001
ERR069732_6A_2001	1996	1996	PRJEB2632	ERR069732	6A	2001
ERR069734_6A_2001	15445	15445	PRJEB2632	ERR069734	6A	2001
ERR069740_6A_2001	42397	42397	PRJEB2632	ERR069740	6A	2001
ERR069741_6A_2001	42861	42861	PRJEB2632	ERR069741	6A	2001
ERR069744_6A_2001	51715	51715	PRJEB2632	ERR069744	6A	2001
ERR069746_6A_2001	62031	62031	PRJEB2632	ERR069746	6A	2001
ERR069747_6A_2001	65435	65435	PRJEB2632	ERR069747	6A	2001
ERR069755_6A_2001	89848	89848	PRJEB2632	ERR069755	6A	2001
ERR069759_6A_2001	101058	101058	PRJEB2632	ERR069759	6A	2001
ERR069763_6A_2001	108480	108480	PRJEB2632	ERR069763	6A	2001
ERR069764_6A_2001	110093	110093	PRJEB2632	ERR069764	6A	2001
ERR069765_6A_2001	118039	118039	PRJEB2632	ERR069765	6A	2001
ERR069770_6A_2001	135631	135631	PRJEB2632	ERR069770	6A	2001
ERR069784_6A_2001	166637	166637	PRJEB2632	ERR069784	6A	2001
ERR069787_6A_2001	179743	179743	PRJEB2632	ERR069787	6A	2001
ERR069788_6A_2001	181272	181272	PRJEB2632	ERR069788	6A	2001
ERR069812_6A_2001	299801	299801	PRJEB2632	ERR069812	6A	2001
ERR069823_6A_2001	336850	336850	PRJEB2632	ERR069823	6A	2001
ERR069825_6A_2001	342672	342672	PRJEB2632	ERR069825	6A	2001
ERR069827_6A_2001	359370	359370	PRJEB2632	ERR069827	6A	2001
ERR069835_6A_2001	383739	383739	PRJEB2632	ERR069835	6A	2001
ERR065953_6A_2001	420881	420881	PRJEB2632	ERR065953	6A	2001
ERR065962_6A_2001	446376	446376	PRJEB2632	ERR065962	6A	2001
ERR065963_6A_2001	448643	448643	PRJEB2632	ERR065963	6A	2001
ERR065967_6A_2001	472699	472699	PRJEB2632	ERR065967	6A	2001
ERR069735_6B_2001	18044	18044	PRJEB2632	ERR069735	6B	2001
ERR069779_6B_2001	153438	153438	PRJEB2632	ERR069779	6B	2001
ERR069782_6B_2001	160986	160986	PRJEB2632	ERR069782	6B	2001
ERR069786_6B_2001	174702	174702	PRJEB2632	ERR069786	6B	2001
ERR069798_6B_2001	223832	223832	PRJEB2632	ERR069798	6B	2001
ERR069813_6B_2001	302649	302649	PRJEB2632	ERR069813	6B	2001
ERR069819_6B_2001	323485	323485	PRJEB2632	ERR069819	6B	2001
ERR069838_6B_2001	388483	388483	PRJEB2632	ERR069838	6B	2001
ERR069840_6B_2001	397079	397079	PRJEB2632	ERR069840	6B	2001
ERR065957_6B_2001	436154	436154	PRJEB2632	ERR065957	6B	2001
ERR065969_6B_2001	481643	481643	PRJEB2632	ERR065969	6B	2001
ERR065971_6B_2001	487827	487827	PRJEB2632	ERR065971	6B	2001
ERR069757_6C_2001	93209	93209	PRJEB2632	ERR069757	6C	2001
ERR069766_6C_2001	119571	119571	PRJEB2632	ERR069766	6C	2001
ERR069811_6C_2001	291880	291880	PRJEB2632	ERR069811	6C	2001
ERR069758_7C_2001	95344	95344	PRJEB2632	ERR069758	7C	2001
ERR069769_9N_2001	132571	132571	PRJEB2632	ERR069769	9N	2001
ERR065958_9N_2001	436915	436915	PRJEB2632	ERR065958	9N	2001
ERR069799_9V_2001	234323	234323	PRJEB2632	ERR069799	9V	2001
ERR069818_9V_2001	312942	312942	PRJEB2632	ERR069818	9V	2001
ERR124320_9V_2001	422264	422264	PRJEB2632	ERR124320	9V	2001
ERR069803_NT_2001	255210	255210	PRJEB2632	ERR069803	NT	2001
ERR069841_NT_2001	403790	403790	PRJEB2632	ERR069841	NT	2001
ERR065965_NT_2001	462746	462746	PRJEB2632	ERR065965	NT	2001
ERR065974_NT_2001	508907	508907	PRJEB2632	ERR065974	NT	2001
ERR067983_3_2004	R34-3078	R34-3078	PRJEB2632	ERR067983	3	2004
ERR067989_3_2004	R34-3084	R34-3084	PRJEB2632	ERR067989	3	2004
ERR068006_3_2004	R34-3101	R34-3101	PRJEB2632	ERR068006	3	2004
ERR069689_3_2004	R34-3190	R34-3190	PRJEB2632	ERR069689	3	2004
ERR069701_3_2004	R34-3202	R34-3202	PRJEB2632	ERR069701	3	2004
ERR069716_3_2004	R34-3217	R34-3217	PRJEB2632	ERR069716	3	2004
ERR069729_14_2004	R34-3230	R34-3230	PRJEB2632	ERR069729	14	2004
ERR069730_14_2004	R34-3231	R34-3231	PRJEB2632	ERR069730	14	2004
ERR065290_31_2004	R34-3033	R34-3033	PRJEB2632	ERR065290	31	2004
ERR065304_34_2004	R34-3048	R34-3048	PRJEB2632	ERR065304	34	2004
ERR068016_34_2004	R34-3115	R34-3115	PRJEB2632	ERR068016	34	2004
ERR067975_34_2004	R34-3176	R34-3176	PRJEB2632	ERR067975	34	2004
ERR065302_38_2004	R34-3046	R34-3046	PRJEB2632	ERR065302	38	2004
ERR065321_38_2004	R34-3065	R34-3065	PRJEB2632	ERR065321	38	2004
ERR068039_38_2004	R34-3146	R34-3146	PRJEB2632	ERR068039	38	2004
ERR065347_10A_2004	R34-3021	R34-3021	PRJEB2632	ERR065347	10A	2004
ERR065350_10A_2004	R34-3024	R34-3024	PRJEB2632	ERR065350	10A	2004
ERR068012_10A_2004	R34-3111	R34-3111	PRJEB2632	ERR068012	10A	2004
ERR068048_10A_2004	R34-3157	R34-3157	PRJEB2632	ERR068048	10A	2004
ERR067981_10A_2004	R34-3182	R34-3182	PRJEB2632	ERR067981	10A	2004
ERR069683_10A_2004	R34-3184	R34-3184	PRJEB2632	ERR069683	10A	2004
ERR065308_11A_2004	R34-3052	R34-3052	PRJEB2632	ERR065308	11A	2004
ERR065310_11A_2004	R34-3054	R34-3054	PRJEB2632	ERR065310	11A	2004
ERR065326_11A_2004	R34-3071	R34-3071	PRJEB2632	ERR065326	11A	2004
ERR067985_11A_2004	R34-3080	R34-3080	PRJEB2632	ERR067985	11A	2004
ERR067986_11A_2004	R34-3081	R34-3081	PRJEB2632	ERR067986	11A	2004
ERR068000_11A_2004	R34-3095	R34-3095	PRJEB2632	ERR068000	11A	2004
ERR068040_11A_2004	R34-3147	R34-3147	PRJEB2632	ERR068040	11A	2004
ERR068041_11A_2004	R34-3149	R34-3149	PRJEB2632	ERR068041	11A	2004
ERR068046_11A_2004	R34-3155	R34-3155	PRJEB2632	ERR068046	11A	2004
ERR068047_11A_2004	R34-3156	R34-3156	PRJEB2632	ERR068047	11A	2004
ERR067968_11A_2004	R34-3170	R34-3170	PRJEB2632	ERR067968	11A	2004
ERR069702_11A_2004	R34-3203	R34-3203	PRJEB2632	ERR069702	11A	2004
ERR069707_11A_2004	R34-3208	R34-3208	PRJEB2632	ERR069707	11A	2004
ERR069713_11A_2004	R34-3214	R34-3214	PRJEB2632	ERR069713	11A	2004
ERR069727_11A_2004	R34-3228	R34-3228	PRJEB2632	ERR069727	11A	2004
ERR065293_15A_2004	R34-3036	R34-3036	PRJEB2632	ERR065293	15A	2004
ERR065297_15A_2004	R34-3040	R34-3040	PRJEB2632	ERR065297	15A	2004
ERR065320_15A_2004	R34-3064	R34-3064	PRJEB2632	ERR065320	15A	2004
ERR065332_15A_2004	R34-3077	R34-3077	PRJEB2632	ERR065332	15A	2004
ERR068026_15A_2004	R34-3126	R34-3126	PRJEB2632	ERR068026	15A	2004
ERR068028_15A_2004	R34-3130	R34-3130	PRJEB2632	ERR068028	15A	2004
ERR068032_15A_2004	R34-3138	R34-3138	PRJEB2632	ERR068032	15A	2004
ERR068042_15A_2004	R34-3150	R34-3150	PRJEB2632	ERR068042	15A	2004
ERR068049_15A_2004	R34-3158	R34-3158	PRJEB2632	ERR068049	15A	2004
ERR067978_15A_2004	R34-3179	R34-3179	PRJEB2632	ERR067978	15A	2004
ERR069724_15A_2004	R34-3225	R34-3225	PRJEB2632	ERR069724	15A	2004
ERR069725_15A_2004	R34-3226	R34-3226	PRJEB2632	ERR069725	15A	2004
ERR065337_15BC_2004	R34-3011	R34-3011	PRJEB2632	ERR065337	15BC	2004
ERR065340_15BC_2004	R34-3014	R34-3014	PRJEB2632	ERR065340	15BC	2004
ERR065287_15BC_2004	R34-3030	R34-3030	PRJEB2632	ERR065287	15BC	2004
ERR065288_15BC_2004	R34-3031	R34-3031	PRJEB2632	ERR065288	15BC	2004
ERR065291_15BC_2004	R34-3034	R34-3034	PRJEB2632	ERR065291	15BC	2004
ERR065319_15BC_2004	R34-3063	R34-3063	PRJEB2632	ERR065319	15BC	2004
ERR068010_15BC_2004	R34-3109	R34-3109	PRJEB2632	ERR068010	15BC	2004
ERR068034_15BC_2004	R34-3140	R34-3140	PRJEB2632	ERR068034	15BC	2004
ERR068038_15BC_2004	R34-3144	R34-3144	PRJEB2632	ERR068038	15BC	2004
ERR068044_15BC_2004	R34-3153	R34-3153	PRJEB2632	ERR068044	15BC	2004
ERR068045_15BC_2004	R34-3154	R34-3154	PRJEB2632	ERR068045	15BC	2004
ERR068050_15BC_2004	R34-3159	R34-3159	PRJEB2632	ERR068050	15BC	2004
ERR067960_15BC_2004	R34-3160	R34-3160	PRJEB2632	ERR067960	15BC	2004
ERR067974_15BC_2004	R34-3175	R34-3175	PRJEB2632	ERR067974	15BC	2004
ERR069687_15BC_2004	R34-3188	R34-3188	PRJEB2632	ERR069687	15BC	2004
ERR069691_15BC_2004	R34-3192	R34-3192	PRJEB2632	ERR069691	15BC	2004
ERR069704_15BC_2004	R34-3205	R34-3205	PRJEB2632	ERR069704	15BC	2004
ERR069705_15BC_2004	R34-3206	R34-3206	PRJEB2632	ERR069705	15BC	2004
ERR069711_15BC_2004	R34-3212	R34-3212	PRJEB2632	ERR069711	15BC	2004
ERR065318_16F_2004	R34-3062	R34-3062	PRJEB2632	ERR065318	16F	2004
ERR065312_17F_2004	R34-3056	R34-3056	PRJEB2632	ERR065312	17F	2004
ERR065315_18C_2004	R34-3059	R34-3059	PRJEB2632	ERR065315	18C	2004
ERR068007_18C_2004	R34-3102	R34-3102	PRJEB2632	ERR068007	18C	2004
ERR069695_18C_2004	R34-3196	R34-3196	PRJEB2632	ERR069695	18C	2004
ERR065294_19A_2004	R34-3037	R34-3037	PRJEB2632	ERR065294	19A	2004
ERR065305_19A_2004	R34-3049	R34-3049	PRJEB2632	ERR065305	19A	2004
ERR065317_19A_2004	R34-3061	R34-3061	PRJEB2632	ERR065317	19A	2004
ERR065323_19A_2004	R34-3068	R34-3068	PRJEB2632	ERR065323	19A	2004
ERR065328_19A_2004	R34-3073	R34-3073	PRJEB2632	ERR065328	19A	2004
ERR067984_19A_2004	R34-3079	R34-3079	PRJEB2632	ERR067984	19A	2004
ERR067998_19A_2004	R34-3093	R34-3093	PRJEB2632	ERR067998	19A	2004
ERR068008_19A_2004	R34-3103	R34-3103	PRJEB2632	ERR068008	19A	2004
ERR068011_19A_2004	R34-3110	R34-3110	PRJEB2632	ERR068011	19A	2004
ERR068017_19A_2004	R34-3116	R34-3116	PRJEB2632	ERR068017	19A	2004
ERR068024_19A_2004	R34-3124	R34-3124	PRJEB2632	ERR068024	19A	2004
ERR067982_19A_2004	R34-3183	R34-3183	PRJEB2632	ERR067982	19A	2004
ERR069684_19A_2004	R34-3185	R34-3185	PRJEB2632	ERR069684	19A	2004
ERR069696_19A_2004	R34-3197	R34-3197	PRJEB2632	ERR069696	19A	2004
ERR069698_19A_2004	R34-3199	R34-3199	PRJEB2632	ERR069698	19A	2004
ERR069714_19A_2004	R34-3215	R34-3215	PRJEB2632	ERR069714	19A	2004
ERR069717_19A_2004	R34-3218	R34-3218	PRJEB2632	ERR069717	19A	2004
ERR069720_19A_2004	R34-3221	R34-3221	PRJEB2632	ERR069720	19A	2004
ERR065354_19F_2004	R34-3028	R34-3028	PRJEB2632	ERR065354	19F	2004
ERR065299_19F_2004	R34-3043	R34-3043	PRJEB2632	ERR065299	19F	2004
ERR065314_19F_2004	R34-3058	R34-3058	PRJEB2632	ERR065314	19F	2004
ERR065325_19F_2004	R34-3070	R34-3070	PRJEB2632	ERR065325	19F	2004
ERR067990_19F_2004	R34-3085	R34-3085	PRJEB2632	ERR067990	19F	2004
ERR067999_19F_2004	R34-3094	R34-3094	PRJEB2632	ERR067999	19F	2004
ERR068003_19F_2004	R34-3098	R34-3098	PRJEB2632	ERR068003	19F	2004
ERR068014_19F_2004	R34-3113	R34-3113	PRJEB2632	ERR068014	19F	2004
ERR068031_19F_2004	R34-3137	R34-3137	PRJEB2632	ERR068031	19F	2004
ERR068035_19F_2004	R34-3141	R34-3141	PRJEB2632	ERR068035	19F	2004
ERR068036_19F_2004	R34-3142	R34-3142	PRJEB2632	ERR068036	19F	2004
ERR069692_19F_2004	R34-3193	R34-3193	PRJEB2632	ERR069692	19F	2004
ERR069697_19F_2004	R34-3198	R34-3198	PRJEB2632	ERR069697	19F	2004
ERR069699_19F_2004	R34-3200	R34-3200	PRJEB2632	ERR069699	19F	2004
ERR069706_19F_2004	R34-3207	R34-3207	PRJEB2632	ERR069706	19F	2004
ERR069723_19F_2004	R34-3224	R34-3224	PRJEB2632	ERR069723	19F	2004
ERR065338_22F_2004	R34-3012	R34-3012	PRJEB2632	ERR065338	22F	2004
ERR065343_22F_2004	R34-3017	R34-3017	PRJEB2632	ERR065343	22F	2004
ERR067987_22F_2004	R34-3082	R34-3082	PRJEB2632	ERR067987	22F	2004
ERR067995_22F_2004	R34-3090	R34-3090	PRJEB2632	ERR067995	22F	2004
ERR067996_22F_2004	R34-3091	R34-3091	PRJEB2632	ERR067996	22F	2004
ERR068037_22F_2004	R34-3143	R34-3143	PRJEB2632	ERR068037	22F	2004
ERR067965_22F_2004	R34-3167	R34-3167	PRJEB2632	ERR067965	22F	2004
ERR069686_22F_2004	R34-3187	R34-3187	PRJEB2632	ERR069686	22F	2004
ERR069688_22F_2004	R34-3189	R34-3189	PRJEB2632	ERR069688	22F	2004
ERR065303_23A_2004	R34-3047	R34-3047	PRJEB2632	ERR065303	23A	2004
ERR065306_23A_2004	R34-3050	R34-3050	PRJEB2632	ERR065306	23A	2004
ERR065307_23A_2004	R34-3051	R34-3051	PRJEB2632	ERR065307	23A	2004
ERR065311_23A_2004	R34-3055	R34-3055	PRJEB2632	ERR065311	23A	2004
ERR065313_23A_2004	R34-3057	R34-3057	PRJEB2632	ERR065313	23A	2004
ERR065322_23A_2004	R34-3067	R34-3067	PRJEB2632	ERR065322	23A	2004
ERR068023_23A_2004	R34-3123	R34-3123	PRJEB2632	ERR068023	23A	2004
ERR068027_23A_2004	R34-3127	R34-3127	PRJEB2632	ERR068027	23A	2004
ERR067973_23A_2004	R34-3174	R34-3174	PRJEB2632	ERR067973	23A	2004
ERR067976_23A_2004	R34-3177	R34-3177	PRJEB2632	ERR067976	23A	2004
ERR069708_23A_2004	R34-3209	R34-3209	PRJEB2632	ERR069708	23A	2004
ERR065345_23B_2004	R34-3019	R34-3019	PRJEB2632	ERR065345	23B	2004
ERR065346_23B_2004	R34-3020	R34-3020	PRJEB2632	ERR065346	23B	2004
ERR065348_23B_2004	R34-3022	R34-3022	PRJEB2632	ERR065348	23B	2004
ERR068015_23B_2004	R34-3114	R34-3114	PRJEB2632	ERR068015	23B	2004
ERR067967_23B_2004	R34-3169	R34-3169	PRJEB2632	ERR067967	23B	2004
ERR069694_23B_2004	R34-3195	R34-3195	PRJEB2632	ERR069694	23B	2004
ERR065339_23F_2004	R34-3013	R34-3013	PRJEB2632	ERR065339	23F	2004
ERR065355_23F_2004	R34-3029	R34-3029	PRJEB2632	ERR065355	23F	2004
ERR065331_23F_2004	R34-3076	R34-3076	PRJEB2632	ERR065331	23F	2004
ERR068030_23F_2004	R34-3136	R34-3136	PRJEB2632	ERR068030	23F	2004
ERR067980_23F_2004	R34-3181	R34-3181	PRJEB2632	ERR067980	23F	2004
ERR068021_33F_2004	R34-3121	R34-3121	PRJEB2632	ERR068021	33F	2004
ERR067972_33F_2004	R34-3173	R34-3173	PRJEB2632	ERR067972	33F	2004
ERR065349_35B_2004	R34-3023	R34-3023	PRJEB2632	ERR065349	35B	2004
ERR065351_35B_2004	R34-3025	R34-3025	PRJEB2632	ERR065351	35B	2004
ERR065300_35B_2004	R34-3044	R34-3044	PRJEB2632	ERR065300	35B	2004
ERR065324_35B_2004	R34-3069	R34-3069	PRJEB2632	ERR065324	35B	2004
ERR065329_35B_2004	R34-3074	R34-3074	PRJEB2632	ERR065329	35B	2004
ERR067988_35B_2004	R34-3083	R34-3083	PRJEB2632	ERR067988	35B	2004
ERR067992_35B_2004	R34-3087	R34-3087	PRJEB2632	ERR067992	35B	2004
ERR068002_35B_2004	R34-3097	R34-3097	PRJEB2632	ERR068002	35B	2004
ERR068019_35B_2004	R34-3119	R34-3119	PRJEB2632	ERR068019	35B	2004
ERR068022_35B_2004	R34-3122	R34-3122	PRJEB2632	ERR068022	35B	2004
ERR068029_35B_2004	R34-3131	R34-3131	PRJEB2632	ERR068029	35B	2004
ERR068033_35B_2004	R34-3139	R34-3139	PRJEB2632	ERR068033	35B	2004
ERR067962_35B_2004	R34-3164	R34-3164	PRJEB2632	ERR067962	35B	2004
ERR067963_35B_2004	R34-3165	R34-3165	PRJEB2632	ERR067963	35B	2004
ERR067970_35B_2004	R34-3172	R34-3172	PRJEB2632	ERR067970	35B	2004
ERR069703_35B_2004	R34-3204	R34-3204	PRJEB2632	ERR069703	35B	2004
ERR069722_35B_2004	R34-3223	R34-3223	PRJEB2632	ERR069722	35B	2004
ERR069726_35B_2004	R34-3227	R34-3227	PRJEB2632	ERR069726	35B	2004
ERR069728_35B_2004	R34-3229	R34-3229	PRJEB2632	ERR069728	35B	2004
ERR068013_35F_2004	R34-3112	R34-3112	PRJEB2632	ERR068013	35F	2004
ERR068018_35F_2004	R34-3118	R34-3118	PRJEB2632	ERR068018	35F	2004
ERR068020_35F_2004	R34-3120	R34-3120	PRJEB2632	ERR068020	35F	2004
ERR067977_35F_2004	R34-3178	R34-3178	PRJEB2632	ERR067977	35F	2004
ERR069690_35F_2004	R34-3191	R34-3191	PRJEB2632	ERR069690	35F	2004
ERR069712_35F_2004	R34-3213	R34-3213	PRJEB2632	ERR069712	35F	2004
ERR069715_35F_2004	R34-3216	R34-3216	PRJEB2632	ERR069715	35F	2004
ERR065344_6A_2004	R34-3018	R34-3018	PRJEB2632	ERR065344	6A	2004
ERR065352_6A_2004	R34-3026	R34-3026	PRJEB2632	ERR065352	6A	2004
ERR065353_6A_2004	R34-3027	R34-3027	PRJEB2632	ERR065353	6A	2004
ERR065292_6A_2004	R34-3035	R34-3035	PRJEB2632	ERR065292	6A	2004
ERR065330_6A_2004	R34-3075	R34-3075	PRJEB2632	ERR065330	6A	2004
ERR068001_6A_2004	R34-3096	R34-3096	PRJEB2632	ERR068001	6A	2004
ERR068004_6A_2004	R34-3099	R34-3099	PRJEB2632	ERR068004	6A	2004
ERR068043_6A_2004	R34-3151	R34-3151	PRJEB2632	ERR068043	6A	2004
ERR067964_6A_2004	R34-3166	R34-3166	PRJEB2632	ERR067964	6A	2004
ERR067966_6A_2004	R34-3168	R34-3168	PRJEB2632	ERR067966	6A	2004
ERR067969_6A_2004	R34-3171	R34-3171	PRJEB2632	ERR067969	6A	2004
ERR067979_6A_2004	R34-3180	R34-3180	PRJEB2632	ERR067979	6A	2004
ERR069700_6A_2004	R34-3201	R34-3201	PRJEB2632	ERR069700	6A	2004
ERR069709_6A_2004	R34-3210	R34-3210	PRJEB2632	ERR069709	6A	2004
ERR069710_6A_2004	R34-3211	R34-3211	PRJEB2632	ERR069710	6A	2004
ERR069719_6A_2004	R34-3220	R34-3220	PRJEB2632	ERR069719	6A	2004
ERR069721_6A_2004	R34-3222	R34-3222	PRJEB2632	ERR069721	6A	2004
ERR065295_6B_2004	R34-3038	R34-3038	PRJEB2632	ERR065295	6B	2004
ERR068005_6B_2004	R34-3100	R34-3100	PRJEB2632	ERR068005	6B	2004
ERR069685_6B_2004	R34-3186	R34-3186	PRJEB2632	ERR069685	6B	2004
ERR069693_6B_2004	R34-3194	R34-3194	PRJEB2632	ERR069693	6B	2004
ERR065298_6C_2004	R34-3041	R34-3041	PRJEB2632	ERR065298	6C	2004
ERR065316_6C_2004	R34-3060	R34-3060	PRJEB2632	ERR065316	6C	2004
ERR065327_6C_2004	R34-3072	R34-3072	PRJEB2632	ERR065327	6C	2004
ERR067991_6C_2004	R34-3086	R34-3086	PRJEB2632	ERR067991	6C	2004
ERR067994_6C_2004	R34-3089	R34-3089	PRJEB2632	ERR067994	6C	2004
ERR067997_6C_2004	R34-3092	R34-3092	PRJEB2632	ERR067997	6C	2004
ERR068025_6C_2004	R34-3125	R34-3125	PRJEB2632	ERR068025	6C	2004
ERR067961_7F_2004	R34-3163	R34-3163	PRJEB2632	ERR067961	7F	2004
ERR069718_7F_2004	R34-3219	R34-3219	PRJEB2632	ERR069718	7F	2004
ERR065342_9V_2004	R34-3016	R34-3016	PRJEB2632	ERR065342	9V	2004
ERR065301_9V_2004	R34-3045	R34-3045	PRJEB2632	ERR065301	9V	2004
ERR065341_NT_2004	R34-3015	R34-3015	PRJEB2632	ERR065341	NT	2004
ERR065289_NT_2004	R34-3032	R34-3032	PRJEB2632	ERR065289	NT	2004
ERR065296_NT_2004	R34-3039	R34-3039	PRJEB2632	ERR065296	NT	2004
ERR065309_NT_2004	R34-3053	R34-3053	PRJEB2632	ERR065309	NT	2004
ERR067993_NT_2004	R34-3088	R34-3088	PRJEB2632	ERR067993	NT	2004
ERR068009_NT_2004	R34-3108	R34-3108	PRJEB2632	ERR068009	NT	2004
ERR129180_3_2007	MD5090	P213M	PRJEB2632	ERR129180	3	2007
ERR129212_3_2007	ND6097	LDD87	PRJEB2632	ERR129212	3	2007
ERR129110_21_2007	GL3031	VODW3	PRJEB2632	ERR129110	21	2007
ERR129057_31_2007	BR1101	E0ZKK	PRJEB2632	ERR129057	31	2007
ERR129135_31_2007	LE4030	N8YA4	PRJEB2632	ERR129135	31	2007
ERR124311_31_2007	PT8093	YSOFP	PRJEB2632	ERR124311	31	2007
ERR129038_34_2007	BR1041	NA03L	PRJEB2632	ERR129038	34	2007
ERR129066_34_2007	BR1115	DR1PD	PRJEB2632	ERR129066	34	2007
ERR129151_37_2007	LE4099	F5UY4	PRJEB2632	ERR129151	37	2007
ERR129040_38_2007	BR1048	HU4AA	PRJEB2632	ERR129040	38	2007
ERR129056_38_2007	BR1098	8PNF1	PRJEB2632	ERR129056	38	2007
ERR129124_38_2007	GL3078	J29X8	PRJEB2632	ERR129124	38	2007
ERR129188_38_2007	ND6005	K8121	PRJEB2632	ERR129188	38	2007
ERR129088_10A_2007	CH2079	5Z52R	PRJEB2632	ERR129088	10A	2007
ERR129126_10A_2007	LE4000	N5O68	PRJEB2632	ERR129126	10A	2007
ERR129158_10A_2007	LE4124	RUJ90	PRJEB2632	ERR129158	10A	2007
ERR129164_10A_2007	MD5021	29ORI	PRJEB2632	ERR129164	10A	2007
ERR129199_10A_2007	ND6034	RN3X8	PRJEB2632	ERR129199	10A	2007
ERR129201_10A_2007	ND6039	PKMM4	PRJEB2632	ERR129201	10A	2007
ERR124256_10A_2007	NP7052	N6I98	PRJEB2632	ERR124256	10A	2007
ERR124285_10A_2007	PT8016	G2Z0B	PRJEB2632	ERR124285	10A	2007
ERR129037_11A_2007	BR1039	FP9DM	PRJEB2632	ERR129037	11A	2007
ERR129053_11A_2007	BR1085	VPPXV	PRJEB2632	ERR129053	11A	2007
ERR129068_11A_2007	BR1117	E4NSI	PRJEB2632	ERR129068	11A	2007
ERR129079_11A_2007	CH2053	DFS2Q	PRJEB2632	ERR129079	11A	2007
ERR129080_11A_2007	CH2054	K9N0O	PRJEB2632	ERR129080	11A	2007
ERR129093_11A_2007	CH2091	HWJVH	PRJEB2632	ERR129093	11A	2007
ERR129127_11A_2007	LE4005	R52DJ	PRJEB2632	ERR129127	11A	2007
ERR129131_11A_2007	LE4018	6ZCAZ	PRJEB2632	ERR129131	11A	2007
ERR129137_11A_2007	LE4040	H3Q9M	PRJEB2632	ERR129137	11A	2007
ERR129139_11A_2007	LE4050	J1LX6	PRJEB2632	ERR129139	11A	2007
ERR129154_11A_2007	LE4111	F1G5R	PRJEB2632	ERR129154	11A	2007
ERR129159_11A_2007	LE4127	F1ODP	PRJEB2632	ERR129159	11A	2007
ERR129177_11A_2007	MD5070	9ABKR	PRJEB2632	ERR129177	11A	2007
ERR129178_11A_2007	MD5071	8AH8E	PRJEB2632	ERR129178	11A	2007
ERR129210_11A_2007	ND6073	5J97G	PRJEB2632	ERR129210	11A	2007
ERR129211_11A_2007	ND6085	3YFA4	PRJEB2632	ERR129211	11A	2007
ERR129214_11A_2007	ND6103	KYDZM	PRJEB2632	ERR129214	11A	2007
ERR129215_11A_2007	ND6104	QHXZZ	PRJEB2632	ERR129215	11A	2007
ERR124240_11A_2007	ND6151	8G3XE	PRJEB2632	ERR124240	11A	2007
ERR124242_11A_2007	ND6156	T14BF	PRJEB2632	ERR124242	11A	2007
ERR124246_11A_2007	NP7010	F7IXH	PRJEB2632	ERR124246	11A	2007
ERR124268_11A_2007	NP7095	RAV85	PRJEB2632	ERR124268	11A	2007
ERR124291_11A_2007	PT8037	RQ6NH	PRJEB2632	ERR124291	11A	2007
ERR124296_11A_2007	PT8053	6CO3C	PRJEB2632	ERR124296	11A	2007
ERR124298_11A_2007	PT8063	XCJ97	PRJEB2632	ERR124298	11A	2007
ERR124302_11A_2007	PT8072	28I7H	PRJEB2632	ERR124302	11A	2007
ERR129026_15A_2007	BR1003	SLXY1	PRJEB2632	ERR129026	15A	2007
ERR129054_15A_2007	BR1086	IB8MW	PRJEB2632	ERR129054	15A	2007
ERR129060_15A_2007	BR1106	W5HGR	PRJEB2632	ERR129060	15A	2007
ERR129061_15A_2007	BR1109	KRHYA	PRJEB2632	ERR129061	15A	2007
ERR129198_15A_2007	ND6028	XCB66	PRJEB2632	ERR129198	15A	2007
ERR124239_15A_2007	ND6147	UJECB	PRJEB2632	ERR124239	15A	2007
ERR124249_15A_2007	NP7017	CSI7H	PRJEB2632	ERR124249	15A	2007
ERR124272_15A_2007	NP7105	Z4952	PRJEB2632	ERR124272	15A	2007
ERR124274_15A_2007	NP7112	XVMDP	PRJEB2632	ERR124274	15A	2007
ERR124283_15A_2007	PT8013	T8K26	PRJEB2632	ERR124283	15A	2007
ERR124300_15A_2007	PT8065	8QTW4	PRJEB2632	ERR124300	15A	2007
ERR129032_15BC_2007	BR1022-2	DH8X5-2	PRJEB2632	ERR129032	15BC	2007
ERR129033_15BC_2007	BR1023	K51SW	PRJEB2632	ERR129033	15BC	2007
ERR129034_15BC_2007	BR1025	PXB8V	PRJEB2632	ERR129034	15BC	2007
ERR129046_15BC_2007	BR1068	TG9A8	PRJEB2632	ERR129046	15BC	2007
ERR129081_15BC_2007	CH2060	FQPLS	PRJEB2632	ERR129081	15BC	2007
ERR129091_15BC_2007	CH2085	WQ9GV	PRJEB2632	ERR129091	15BC	2007
ERR129121_15BC_2007	GL3071	IRE4I	PRJEB2632	ERR129121	15BC	2007
ERR129125_15BC_2007	GL3080	P4GIC	PRJEB2632	ERR129125	15BC	2007
ERR129129_15BC_2007	LE4011	EH2WN	PRJEB2632	ERR129129	15BC	2007
ERR129144_15BC_2007	LE4073	3FBXJ	PRJEB2632	ERR129144	15BC	2007
ERR129149_15BC_2007	LE4092	XZHZP	PRJEB2632	ERR129149	15BC	2007
ERR129174_15BC_2007	MD5045	AYFPY	PRJEB2632	ERR129174	15BC	2007
ERR129175_15BC_2007	MD5052	IMAPY	PRJEB2632	ERR129175	15BC	2007
ERR129182_15BC_2007	MD5103	NJ41D	PRJEB2632	ERR129182	15BC	2007
ERR129186_15BC_2007	MD5110	QLCSW	PRJEB2632	ERR129186	15BC	2007
ERR129190_15BC_2007	ND6006	5QBRP	PRJEB2632	ERR129190	15BC	2007
ERR129196_15BC_2007	ND6019	5MZ1D	PRJEB2632	ERR129196	15BC	2007
ERR129207_15BC_2007	ND6053	8PY5X	PRJEB2632	ERR129207	15BC	2007
ERR124220_15BC_2007	ND6116	M6AJV	PRJEB2632	ERR124220	15BC	2007
ERR124225_15BC_2007	ND6121	PN3IH	PRJEB2632	ERR124225	15BC	2007
ERR124229_15BC_2007	ND6132	ESBKM	PRJEB2632	ERR124229	15BC	2007
ERR124244_15BC_2007	NP7004	18FDW	PRJEB2632	ERR124244	15BC	2007
ERR124251_15BC_2007	NP7022	WWC1T	PRJEB2632	ERR124251	15BC	2007
ERR124263_15BC_2007	NP7066	PCKMO	PRJEB2632	ERR124263	15BC	2007
ERR124267_15BC_2007	NP7081	LJ6JL	PRJEB2632	ERR124267	15BC	2007
ERR124286_15BC_2007	PT8019	HR2T3	PRJEB2632	ERR124286	15BC	2007
ERR124288_15BC_2007	PT8025	0FQ8K	PRJEB2632	ERR124288	15BC	2007
ERR124297_15BC_2007	PT8054	01ZWM	PRJEB2632	ERR124297	15BC	2007
ERR124313_15BC_2007	PT8098	IZCEG	PRJEB2632	ERR124313	15BC	2007
ERR124319_15BC_2007	PT8120	BJF60	PRJEB2632	ERR124319	15BC	2007
ERR129041_16F_2007	BR1050	X703J	PRJEB2632	ERR129041	16F	2007
ERR129181_16F_2007	MD5096	2W7ME	PRJEB2632	ERR129181	16F	2007
ERR129184_16F_2007	MD5106	SHTPB	PRJEB2632	ERR129184	16F	2007
ERR124247_16F_2007	NP7012	M66VO	PRJEB2632	ERR124247	16F	2007
ERR124271_16F_2007	NP7103	2Y1CQ	PRJEB2632	ERR124271	16F	2007
ERR124289_16F_2007	PT8029	RD7KX	PRJEB2632	ERR124289	16F	2007
ERR124309_16F_2007	PT8090	BA5TC	PRJEB2632	ERR124309	16F	2007
ERR124218_17F_2007	ND6111	GWTK7	PRJEB2632	ERR124218	17F	2007
ERR124252_17F_2007	NP7026	9LUM5	PRJEB2632	ERR124252	17F	2007
ERR124258_17F_2007	NP7057	3XUC4	PRJEB2632	ERR124258	17F	2007
ERR124306_17F_2007	PT8082	E3GXY	PRJEB2632	ERR124306	17F	2007
ERR129025_19A_2007	BR1000	6EO69	PRJEB2632	ERR129025	19A	2007
ERR129028_19A_2007	BR1012	26IET	PRJEB2632	ERR129028	19A	2007
ERR129030_19A_2007	BR1019	FRIZ4	PRJEB2632	ERR129030	19A	2007
ERR129031_19A_2007	BR1022-1	DH8X5-1	PRJEB2632	ERR129031	19A	2007
ERR129036_19A_2007	BR1036	06URQ	PRJEB2632	ERR129036	19A	2007
ERR129049_19A_2007	BR1080	NFPTS	PRJEB2632	ERR129049	19A	2007
ERR129059_19A_2007	BR1105	RZPNF	PRJEB2632	ERR129059	19A	2007
ERR129063_19A_2007	BR1112	6UUPJ	PRJEB2632	ERR129063	19A	2007
ERR129072_19A_2007	CH2007	BHCQB	PRJEB2632	ERR129072	19A	2007
ERR129075_19A_2007	CH2017	1QJAP	PRJEB2632	ERR129075	19A	2007
ERR129083_19A_2007	CH2067	X71H5	PRJEB2632	ERR129083	19A	2007
ERR129084_19A_2007	CH2069	7NA98	PRJEB2632	ERR129084	19A	2007
ERR129103_19A_2007	GL3015	Y6BSG	PRJEB2632	ERR129103	19A	2007
ERR129105_19A_2007	GL3021	F8P25	PRJEB2632	ERR129105	19A	2007
ERR129108_19A_2007	GL3029	RCBGR	PRJEB2632	ERR129108	19A	2007
ERR129112_19A_2007	GL3036	WNYEL	PRJEB2632	ERR129112	19A	2007
ERR129118_19A_2007	GL3060	WLTN8	PRJEB2632	ERR129118	19A	2007
ERR129120_19A_2007	GL3066	RL36E	PRJEB2632	ERR129120	19A	2007
ERR129123_19A_2007	GL3077	REQGJ	PRJEB2632	ERR129123	19A	2007
ERR129136_19A_2007	LE4038	3UTO8	PRJEB2632	ERR129136	19A	2007
ERR129138_19A_2007	LE4047	6U8ZJ	PRJEB2632	ERR129138	19A	2007
ERR129140_19A_2007	LE4055	LOOXY	PRJEB2632	ERR129140	19A	2007
ERR129142_19A_2007	LE4059	FUOYQ	PRJEB2632	ERR129142	19A	2007
ERR129153_19A_2007	LE4106	Z60YP	PRJEB2632	ERR129153	19A	2007
ERR129160_19A_2007	LE4142	DPGZI	PRJEB2632	ERR129160	19A	2007
ERR129170_19A_2007	MD5033	YQUAQ	PRJEB2632	ERR129170	19A	2007
ERR129183_19A_2007	MD5104	IZQWI	PRJEB2632	ERR129183	19A	2007
ERR129193_19A_2007	ND6010	9SKOT	PRJEB2632	ERR129193	19A	2007
ERR129195_19A_2007	ND6017	XQR0B	PRJEB2632	ERR129195	19A	2007
ERR129197_19A_2007	ND6022	1V4ME	PRJEB2632	ERR129197	19A	2007
ERR129202_19A_2007	ND6042	3GWV1	PRJEB2632	ERR129202	19A	2007
ERR129209_19A_2007	ND6064	VQC7K	PRJEB2632	ERR129209	19A	2007
ERR129216_19A_2007	ND6109	MFII0	PRJEB2632	ERR129216	19A	2007
ERR124221_19A_2007	ND6117	HB7S5	PRJEB2632	ERR124221	19A	2007
ERR124222_19A_2007	ND6118	OQTRJ	PRJEB2632	ERR124222	19A	2007
ERR124233_19A_2007	ND6137	LABTO	PRJEB2632	ERR124233	19A	2007
ERR124234_19A_2007	ND6139	KMMCT	PRJEB2632	ERR124234	19A	2007
ERR124255_19A_2007	NP7047	CHP0M	PRJEB2632	ERR124255	19A	2007
ERR124269_19A_2007	NP7100	6JSY8	PRJEB2632	ERR124269	19A	2007
ERR124270_19A_2007	NP7101	0OH1I	PRJEB2632	ERR124270	19A	2007
ERR124280_19A_2007	PT8004	LIW28	PRJEB2632	ERR124280	19A	2007
ERR124281_19A_2007	PT8009	6FXSQ	PRJEB2632	ERR124281	19A	2007
ERR124284_19A_2007	PT8014	2EAKR	PRJEB2632	ERR124284	19A	2007
ERR124295_19A_2007	PT8052	RMEOX	PRJEB2632	ERR124295	19A	2007
ERR124315_19A_2007	PT8106	ATBLM	PRJEB2632	ERR124315	19A	2007
ERR129045_19F_2007	BR1065	DALR8	PRJEB2632	ERR129045	19F	2007
ERR129050_19F_2007	BR1081	SQADW	PRJEB2632	ERR129050	19F	2007
ERR129062_19F_2007	BR1111	6GU7V	PRJEB2632	ERR129062	19F	2007
ERR129078_19F_2007	CH2033	WMK3T	PRJEB2632	ERR129078	19F	2007
ERR129094_19F_2007	CH2105	QIKYS	PRJEB2632	ERR129094	19F	2007
ERR129095_19F_2007	CH2106	Q0413	PRJEB2632	ERR129095	19F	2007
ERR129206_19F_2007	ND6052	TJRUQ	PRJEB2632	ERR129206	19F	2007
ERR129096_22F_2007	CH2108	RWZJE	PRJEB2632	ERR129096	22F	2007
ERR129156_22F_2007	LE4118	FBPNS	PRJEB2632	ERR129156	22F	2007
ERR129204_22F_2007	ND6047	120T7	PRJEB2632	ERR129204	22F	2007
ERR124248_22F_2007	NP7013	FJZZW	PRJEB2632	ERR124248	22F	2007
ERR124260_22F_2007	NP7062	Q3H1U	PRJEB2632	ERR124260	22F	2007
ERR124307_22F_2007	PT8085	DQKYE	PRJEB2632	ERR124307	22F	2007
ERR124318_22F_2007	PT8116	I0UZQ	PRJEB2632	ERR124318	22F	2007
ERR129042_23A_2007	BR1055	0GB6K	PRJEB2632	ERR129042	23A	2007
ERR129055_23A_2007	BR1090	ON38S	PRJEB2632	ERR129055	23A	2007
ERR129065_23A_2007	BR1114	5ZS1X	PRJEB2632	ERR129065	23A	2007
ERR129076_23A_2007	CH2026	9T42W	PRJEB2632	ERR129076	23A	2007
ERR129082_23A_2007	CH2061	TEF7S	PRJEB2632	ERR129082	23A	2007
ERR129098_23A_2007	CH2116	2AHBE	PRJEB2632	ERR129098	23A	2007
ERR129106_23A_2007	GL3023	J9GMM	PRJEB2632	ERR129106	23A	2007
ERR129116_23A_2007	GL3049	YHPD0	PRJEB2632	ERR129116	23A	2007
ERR129117_23A_2007	GL3050	OSEY6	PRJEB2632	ERR129117	23A	2007
ERR129133_23A_2007	LE4020	CJISL	PRJEB2632	ERR129133	23A	2007
ERR129141_23A_2007	LE4058	LIT4Q	PRJEB2632	ERR129141	23A	2007
ERR129146_23A_2007	LE4081	ZXPKH	PRJEB2632	ERR129146	23A	2007
ERR129157_23A_2007	LE4119	DNB90	PRJEB2632	ERR129157	23A	2007
ERR129167_23A_2007	MD5029	5XCD5	PRJEB2632	ERR129167	23A	2007
ERR129176_23A_2007	MD5068	TV66E	PRJEB2632	ERR129176	23A	2007
ERR129205_23A_2007	ND6051	94ORH	PRJEB2632	ERR129205	23A	2007
ERR129213_23A_2007	ND6100	UNUOJ	PRJEB2632	ERR129213	23A	2007
ERR124235_23A_2007	ND6140	28PCJ	PRJEB2632	ERR124235	23A	2007
ERR124287_23A_2007	PT8021	Y0160	PRJEB2632	ERR124287	23A	2007
ERR124308_23A_2007	PT8086	A12WS	PRJEB2632	ERR124308	23A	2007
ERR129029_23B_2007	BR1014	FOR95	PRJEB2632	ERR129029	23B	2007
ERR129043_23B_2007	BR1058	O3452	PRJEB2632	ERR129043	23B	2007
ERR129052_23B_2007	BR1084	QRPPW	PRJEB2632	ERR129052	23B	2007
ERR129100_23B_2007	CH2124	C3W41	PRJEB2632	ERR129100	23B	2007
ERR129107_23B_2007	GL3024	DYJGL	PRJEB2632	ERR129107	23B	2007
ERR129122_23B_2007	GL3075	WCULS	PRJEB2632	ERR129122	23B	2007
ERR129147_23B_2007	LE4083	3MB4Z	PRJEB2632	ERR129147	23B	2007
ERR129155_23B_2007	LE4117	WYMQI	PRJEB2632	ERR129155	23B	2007
ERR129161_23B_2007	LE4150	BDGWM	PRJEB2632	ERR129161	23B	2007
ERR129171_23B_2007	MD5035	8A4VR	PRJEB2632	ERR129171	23B	2007
ERR129192_23B_2007	ND6008	DP07V	PRJEB2632	ERR129192	23B	2007
ERR129208_23B_2007	ND6059	7LLCL	PRJEB2632	ERR129208	23B	2007
ERR124219_23B_2007	ND6115	T7IZ1	PRJEB2632	ERR124219	23B	2007
ERR124227_23B_2007	ND6124	1LQKE	PRJEB2632	ERR124227	23B	2007
ERR124238_23B_2007	ND6144	LFB15	PRJEB2632	ERR124238	23B	2007
ERR124245_23B_2007	NP7006	04WB3	PRJEB2632	ERR124245	23B	2007
ERR129185_33F_2007	MD5107	OZJ9F	PRJEB2632	ERR129185	33F	2007
ERR124257_33F_2007	NP7053	ZPN7P	PRJEB2632	ERR124257	33F	2007
ERR129035_35B_2007	BR1029	T8Z8O	PRJEB2632	ERR129035	35B	2007
ERR129074_35B_2007	CH2016	F77ZH	PRJEB2632	ERR129074	35B	2007
ERR129086_35B_2007	CH2074	4K4C9	PRJEB2632	ERR129086	35B	2007
ERR129087_35B_2007	CH2075	QWSZT	PRJEB2632	ERR129087	35B	2007
ERR129089_35B_2007	CH2083	4PYM0	PRJEB2632	ERR129089	35B	2007
ERR129099_35B_2007	CH2123	WAMFH	PRJEB2632	ERR129099	35B	2007
ERR129104_35B_2007	GL3019	W8IHX	PRJEB2632	ERR129104	35B	2007
ERR129119_35B_2007	GL3061	9D25H	PRJEB2632	ERR129119	35B	2007
ERR129134_35B_2007	LE4021	P1NM2	PRJEB2632	ERR129134	35B	2007
ERR129143_35B_2007	LE4062	0U64I	PRJEB2632	ERR129143	35B	2007
ERR129148_35B_2007	LE4084	UTEDZ	PRJEB2632	ERR129148	35B	2007
ERR129163_35B_2007	MD5008	B1KMB	PRJEB2632	ERR129163	35B	2007
ERR129173_35B_2007	MD5042	AFVC5	PRJEB2632	ERR129173	35B	2007
ERR129179_35B_2007	MD5081	REAOU	PRJEB2632	ERR129179	35B	2007
ERR129200_35B_2007	ND6038	0NWX9	PRJEB2632	ERR129200	35B	2007
ERR124236_35B_2007	ND6141	1VDX8	PRJEB2632	ERR124236	35B	2007
ERR124241_35B_2007	ND6153	CCV1H	PRJEB2632	ERR124241	35B	2007
ERR124250_35B_2007	NP7020	W9GKO	PRJEB2632	ERR124250	35B	2007
ERR124273_35B_2007	NP7109	LS3OB	PRJEB2632	ERR124273	35B	2007
ERR124275_35B_2007	NP7113	RS9D2	PRJEB2632	ERR124275	35B	2007
ERR124277_35B_2007	NP7122	6893Z	PRJEB2632	ERR124277	35B	2007
ERR124279_35B_2007	PT8003	81LMX	PRJEB2632	ERR124279	35B	2007
ERR124290_35B_2007	PT8035	BZ2I7	PRJEB2632	ERR124290	35B	2007
ERR124293_35B_2007	PT8040	O0RHB	PRJEB2632	ERR124293	35B	2007
ERR124299_35B_2007	PT8064	O61U7	PRJEB2632	ERR124299	35B	2007
ERR124301_35B_2007	PT8069	O8I1E	PRJEB2632	ERR124301	35B	2007
ERR124316_35B_2007	PT8107	JBYFY	PRJEB2632	ERR124316	35B	2007
ERR129051_35F_2007	BR1082	7C7G1	PRJEB2632	ERR129051	35F	2007
ERR129058_35F_2007	BR1104	0CNYC	PRJEB2632	ERR129058	35F	2007
ERR129090_35F_2007	CH2084	NIPQY	PRJEB2632	ERR129090	35F	2007
ERR129113_35F_2007	GL3040	Q7F26	PRJEB2632	ERR129113	35F	2007
ERR129132_35F_2007	LE4019	4D0HZ	PRJEB2632	ERR129132	35F	2007
ERR124237_35F_2007	ND6142	4HUA7	PRJEB2632	ERR124237	35F	2007
ERR124282_35F_2007	PT8011	B50V6	PRJEB2632	ERR124282	35F	2007
ERR124304_35F_2007	PT8076	UVVWA	PRJEB2632	ERR124304	35F	2007
ERR129092_6A_2007	CH2090	0TN5H	PRJEB2632	ERR129092	6A	2007
ERR129128_6A_2007	LE4007	CXQ2T	PRJEB2632	ERR129128	6A	2007
ERR124231_6A_2007	ND6134	CV6JA	PRJEB2632	ERR124231	6A	2007
ERR124303_6A_2007	PT8074	AI3GZ	PRJEB2632	ERR124303	6A	2007
ERR124314_6A_2007	PT8105	2RLC4	PRJEB2632	ERR124314	6A	2007
ERR129172_6B_2007	MD5037	UB6XH	PRJEB2632	ERR129172	6B	2007
ERR129027_6C_2007	BR1008	CM917	PRJEB2632	ERR129027	6C	2007
ERR129039_6C_2007	BR1045	NB8E4	PRJEB2632	ERR129039	6C	2007
ERR129044_6C_2007	BR1064	EKR1O	PRJEB2632	ERR129044	6C	2007
ERR129048_6C_2007	BR1076	QQK9Y	PRJEB2632	ERR129048	6C	2007
ERR129111_6C_2007	GL3032	SEOTT	PRJEB2632	ERR129111	6C	2007
ERR129115_6C_2007	GL3043	FU8OL	PRJEB2632	ERR129115	6C	2007
ERR129145_6C_2007	LE4079	ODNWT	PRJEB2632	ERR129145	6C	2007
ERR129152_6C_2007	LE4100	V5VF1	PRJEB2632	ERR129152	6C	2007
ERR129168_6C_2007	MD5030	1TR6C	PRJEB2632	ERR129168	6C	2007
ERR129169_6C_2007	MD5031	PHY03	PRJEB2632	ERR129169	6C	2007
ERR129194_6C_2007	ND6012	P0N8K	PRJEB2632	ERR129194	6C	2007
ERR129203_6C_2007	ND6046	8CRCE	PRJEB2632	ERR129203	6C	2007
ERR124217_6C_2007	ND6110	PWGX0	PRJEB2632	ERR124217	6C	2007
ERR124223_6C_2007	ND6119	5W908	PRJEB2632	ERR124223	6C	2007
ERR124230_6C_2007	ND6133	6JT2I	PRJEB2632	ERR124230	6C	2007
ERR124232_6C_2007	ND6135	6PU39	PRJEB2632	ERR124232	6C	2007
ERR124253_6C_2007	NP7028	NKLJL	PRJEB2632	ERR124253	6C	2007
ERR124254_6C_2007	NP7029	3JK7Y	PRJEB2632	ERR124254	6C	2007
ERR124264_6C_2007	NP7070	057G3	PRJEB2632	ERR124264	6C	2007
ERR124266_6C_2007	NP7078	4XILA	PRJEB2632	ERR124266	6C	2007
ERR124305_6C_2007	PT8081	LY288	PRJEB2632	ERR124305	6C	2007
ERR124310_6C_2007	PT8092	QU2WM	PRJEB2632	ERR124310	6C	2007
ERR124317_6C_2007	PT8114	QD0ZV	PRJEB2632	ERR124317	6C	2007
ERR129047_7C_2007	BR1074	2VBTK	PRJEB2632	ERR129047	7C	2007
ERR129187_7C_2007	ND6000	W9G4K	PRJEB2632	ERR129187	7C	2007
ERR129064_7F_2007	BR1113	U3EO1	PRJEB2632	ERR129064	7F	2007
ERR129067_7F_2007	BR1116	7RCF0	PRJEB2632	ERR129067	7F	2007
ERR129073_7F_2007	CH2008	UFG1A	PRJEB2632	ERR129073	7F	2007
ERR124224_7F_2007	ND6120	RJBFJ	PRJEB2632	ERR124224	7F	2007
ERR124228_7F_2007	ND6130	B4R32	PRJEB2632	ERR124228	7F	2007
ERR124243_7F_2007	ND6158	3BDEM	PRJEB2632	ERR124243	7F	2007
ERR124276_7F_2007	NP7118	Y89K0	PRJEB2632	ERR124276	7F	2007
ERR124292_7F_2007	PT8039	D8RPY	PRJEB2632	ERR124292	7F	2007
ERR124312_7F_2007	PT8094	55NO4	PRJEB2632	ERR124312	7F	2007
ERR129162_9N_2007	MD5007	GJ6MQ	PRJEB2632	ERR129162	9N	2007
ERR124226_9N_2007	ND6123	14YE5	PRJEB2632	ERR124226	9N	2007
ERR129077_9V_2007	CH2029	STPDE	PRJEB2632	ERR129077	9V	2007
ERR129071_NT_2007	CH2006	WG60C	PRJEB2632	ERR129071	NT	2007
ERR129102_NT_2007	GL3012	34YLE	PRJEB2632	ERR129102	NT	2007
ERR129130_NT_2007	LE4012	68G2D	PRJEB2632	ERR129130	NT	2007
ERR124278_NT_2007	PT8000	WVCE6	PRJEB2632	ERR124278	NT	2007
BR1268_3_2009	BR1268	BR1268	PRJNA437294	SRR6817951	3	2009
CH2241_3_2009	CH2241	CH2241	PRJNA437302	SRR6818395	3	2009
BR1279_21_2009	BR1279	BR1279	PRJNA437295	SRR6817950	21	2009
CH2303_21_2009	CH2303	CH2303	PRJNA437305	SRR6818426	21	2009
MD5306_21_2009	MD5306	MD5306	PRJNA437329	SRR6818098	21	2009
ND6272_21_2009	ND6272	ND6272	PRJNA437333	SRR6818266	21	2009
BR1294_19A_2009	BR1294	BR1294	PRJNA437297	SRR6817946	19A	2009
GL3224_19A_2009	GL3224	GL3224	PRJNA437307	SRR6818154	19A	2009
GL3284_19A_2009	GL3284	GL3284	PRJNA437309	SRR6818332	19A	2009
LE4229_19A_2009	LE4229	LE4229	PRJNA437312	SRR6817930	19A	2009
LE4279-b_19A_2009	LE4279-b	LE4279-b	PRJNA437313	SRR6817931	19A	2009
LE4321_19A_2009	LE4321	LE4321	PRJNA437318	SRR6818064	19A	2009
MD5235_19A_2009	MD5235	MD5235	PRJNA437319	SRR6818357	19A	2009
MD5242_19A_2009	MD5242	MD5242	PRJNA437320	SRR6818234	19A	2009
MD5244_19A_2009	MD5244	MD5244	PRJNA437321	SRR6818084	19A	2009
MD5245_19A_2009	MD5245	MD5245	PRJNA437322	SRR6818236	19A	2009
MD5261_19A_2009	MD5261	MD5261	PRJNA437323	SRR6818235	19A	2009
MD5281_19A_2009	MD5281	MD5281	PRJNA437325	SRR6818237	19A	2009
MD5284_19A_2009	MD5284	MD5284	PRJNA437326	SRR6818240	19A	2009
ND6312_19A_2009	ND6312	ND6312	PRJNA437335	SRR6818268	19A	2009
ND6320_19A_2009	ND6320	ND6320	PRJNA437336	SRR6818186	19A	2009
ND6326_19A_2009	ND6326	ND6326	PRJNA437337	SRR6818222	19A	2009
ND6327_19A_2009	ND6327	ND6327	PRJNA437338	SRR6818285	19A	2009
ND6331_19A_2009	ND6331	ND6331	PRJNA437339	SRR6818284	19A	2009
NP7208_19A_2009	NP7208	NP7208	PRJNA437340	SRR6818314	19A	2009
NP7213_19A_2009	NP7213	NP7213	PRJNA437341	SRR6818313	19A	2009
NP7320_19A_2009	NP7320	NP7320	PRJNA437343	SRR6818315	19A	2009
PT8231_19A_2009	PT8231	PT8231	PRJNA437345	SRR6818405	19A	2009
PT8242_19A_2009	PT8242	PT8242	PRJNA437346	SRR6818224	19A	2009
PT8279_19A_2009	PT8279	PT8279	PRJNA437348	SRR6818226	19A	2009
PT8310_19A_2009	PT8310	PT8310	PRJNA437350	SRR6818232	19A	2009
PT8325_19A_2009	PT8325	PT8325	PRJNA437351	SRR6817890	19A	2009
BR1200_22F_2009	BR1200	BR1200	PRJNA437292	SRR6817949	22F	2009
BR1293_22F_2009	BR1293	BR1293	PRJNA437296	SRR6817947	22F	2009
CH2260_22F_2009	CH2260	CH2260	PRJNA437303	SRR6818398	22F	2009
LE4217_22F_2009	LE4217	LE4217	PRJNA437310	SRR6817924	22F	2009
LE4226_22F_2009	LE4226	LE4226	PRJNA437311	SRR6817925	22F	2009
LE4289_22F_2009	LE4289	LE4289	PRJNA437314	SRR6817928	22F	2009
LE4300_22F_2009	LE4300	LE4300	PRJNA437316	SRR6817921	22F	2009
LE4306_22F_2009	LE4306	LE4306	PRJNA437317	SRR6817922	22F	2009
MD5270_22F_2009	MD5270	MD5270	PRJNA437324	SRR6818238	22F	2009
ND6253_22F_2009	ND6253	ND6253	PRJNA437331	SRR6818182	22F	2009
BR1227-1_35B_2009	BR1227-1	BR1227-1	PRJNA437293	SRR6818206	35B	2009
BR1313_35B_2009	BR1313	BR1313	PRJNA437298	SRR6817761	35B	2009
BR1315_35B_2009	BR1315	BR1315	PRJNA437299	SRR6817762	35B	2009
CH2240_35B_2009	CH2240	CH2240	PRJNA437301	SRR6818396	35B	2009
CH2275_35B_2009	CH2275	CH2275	PRJNA437304	SRR6818397	35B	2009
CH2332_35B_2009	CH2332	CH2332	PRJNA437306	SRR6818427	35B	2009
GL3254_35B_2009	GL3254	GL3254	PRJNA437308	SRR6818331	35B	2009
LE4290_35B_2009	LE4290	LE4290	PRJNA437315	SRR6817929	35B	2009
MD5289_35B_2009	MD5289	MD5289	PRJNA437327	SRR6818239	35B	2009
MD5294_35B_2009	MD5294	MD5294	PRJNA437328	SRR6818242	35B	2009
MD5357_35B_2009	MD5357	MD5357	PRJNA437330	SRR6818037	35B	2009
ND6262_35B_2009	ND6262	ND6262	PRJNA437332	SRR6818265	35B	2009
ND6301_35B_2009	ND6301	ND6301	PRJNA437334	SRR6818267	35B	2009
NP7237_35B_2009	NP7237	NP7237	PRJNA437342	SRR6818316	35B	2009
PT8216_35B_2009	PT8216	PT8216	PRJNA437344	SRR6818230	35B	2009
PT8275_35B_2009	PT8275	PT8275	PRJNA437347	SRR6818225	35B	2009
PT8282_35B_2009	PT8282	PT8282	PRJNA437349	SRR6818231	35B	2009
CH2209_6C_2009	CH2209	CH2209	PRJNA437300	SRR6818393	6C	2009
BMC015_3_2011	BMC015	BMC015	PRJNA437358	SRR6817754	3	2011
CH2439_3_2011	CH2439	CH2439	PRJNA437430	SRR6818256	3	2011
LE4448_3_2011	LE4448	LE4448	PRJNA437526	SRR6818208	3	2011
MD5403_3_2011	MD5403	MD5403	PRJNA437554	SRR6818039	3	2011
MD5407_3_2011	MD5407	MD5407	PRJNA437556	SRR6818435	3	2011
ND6401_3_2011	ND6401	ND6401	PRJNA437590	SRR6818287	3	2011
NP7487_3_2011	NP7487	NP7487	PRJNA437664	SRR6817907	3	2011
NP7513_3_2011	NP7513	NP7513	PRJNA437670	SRR6817901	3	2011
NP7536_3_2011	NP7536	NP7536	PRJNA437677	SRR6817711	3	2011
PT8465_3_2011	PT8465	PT8465	PRJNA437695	SRR6817889	3	2011
LE4430_13_2011	LE4430	LE4430	PRJNA437520	SRR6818060	13	2011
GL3508_20_2011	GL3508	GL3508	PRJNA437501	SRR6818246	20	2011
ND6484_20_2011	ND6484	ND6484	PRJNA437618	SRR6817824	20	2011
ND6520_20_2011	ND6520	ND6520	PRJNA437631	SRR6818014	20	2011
ND6522_20_2011	ND6522	ND6522	PRJNA437633	SRR6818012	20	2011
BMC030_21_2011	BMC030	BMC030	PRJNA437362	SRR6818375	21	2011
BMC054_21_2011	BMC054	BMC054	PRJNA437369	SRR6818380	21	2011
BR1438_21_2011	BR1438	BR1438	PRJNA437391	SRR6818211	21	2011
BR1510_21_2011	BR1510	BR1510	PRJNA437408	SRR6818308	21	2011
CH2512_21_2011	CH2512	CH2512	PRJNA437455	SRR6817970	21	2011
GL3407_21_2011	GL3407	GL3407	PRJNA437460	SRR6818149	21	2011
GL3439_21_2011	GL3439	GL3439	PRJNA437473	SRR6818416	21	2011
GL3475_21_2011	GL3475	GL3475	PRJNA437489	SRR6817789	21	2011
GL3478_21_2011	GL3478	GL3478	PRJNA437491	SRR6817932	21	2011
GL3479_21_2011	GL3479	GL3479	PRJNA437492	SRR6817786	21	2011
GL3505_21_2011	GL3505	GL3505	PRJNA437500	SRR6818245	21	2011
GL3509_21_2011	GL3509	GL3509	PRJNA437502	SRR6818247	21	2011
GL3522_21_2011	GL3522	GL3522	PRJNA437508	SRR6818105	21	2011
LE4455_21_2011	LE4455	LE4455	PRJNA437529	SRR6818130	21	2011
LE4459_21_2011	LE4459	LE4459	PRJNA437530	SRR6818131	21	2011
MD5491_21_2011	MD5491	MD5491	PRJNA437575	SRR6817723	21	2011
ND6497_21_2011	ND6497	ND6497	PRJNA437624	SRR6817826	21	2011
ND6499_21_2011	ND6499	ND6499	PRJNA437626	SRR6817820	21	2011
NP7521_21_2011	NP7521	NP7521	PRJNA437672	SRR6817909	21	2011
PT8491_21_2011	PT8491	PT8491	PRJNA437702	SRR6818361	21	2011
PT8527_21_2011	PT8527	PT8527	PRJNA437713	SRR6818145	21	2011
PT8532_21_2011	PT8532	PT8532	PRJNA437714	SRR6818146	21	2011
MD5458_31_2011	MD5458	MD5458	PRJNA437569	SRR6817912	31	2011
PT8523_31_2011	PT8523	PT8523	PRJNA437710	SRR6818142	31	2011
BMC010_34_2011	BMC010	BMC010	PRJNA437356	SRR6817756	34	2011
BMC094_34_2011	BMC094	BMC094	PRJNA437374	SRR6817853	34	2011
BMC101_34_2011	BMC101	BMC101	PRJNA437375	SRR6817854	34	2011
CH2504_34_2011	CH2504	CH2504	PRJNA437452	SRR6817977	34	2011
LE4421_34_2011	LE4421	LE4421	PRJNA437518	SRR6818070	34	2011
LE4446_34_2011	LE4446	LE4446	PRJNA437525	SRR6818207	34	2011
LE4529_34_2011	LE4529	LE4529	PRJNA437552	SRR6817987	34	2011
ND6415_34_2011	ND6415	ND6415	PRJNA437596	SRR6818279	34	2011
PT8456_37_2011	PT8456	PT8456	PRJNA437693	SRR6818001	37	2011
BR1525_38_2011	BR1525	BR1525	PRJNA437414	SRR6818183	38	2011
CH2441_38_2011	CH2441	CH2441	PRJNA437432	SRR6818254	38	2011
BR1431_10A_2011	BR1431	BR1431	PRJNA437387	SRR6818215	10A	2011
BR1433_10A_2011	BR1433	BR1433	PRJNA437388	SRR6818214	10A	2011
LE4507_10A_2011	LE4507	LE4507	PRJNA437542	SRR6817809	10A	2011
MD5494_10A_2011	MD5494	MD5494	PRJNA437576	SRR6817730	10A	2011
ND6470_10A_2011	ND6470	ND6470	PRJNA437612	SRR6818300	10A	2011
ND6521_10A_2011	ND6521	ND6521	PRJNA437632	SRR6818011	10A	2011
ND6544_10A_2011	ND6544	ND6544	PRJNA437638	SRR6818368	10A	2011
PT8538_10A_2011	PT8538	PT8538	PRJNA437716	SRR6818148	10A	2011
BMC024_11A_2011	BMC024	BMC024	PRJNA437360	SRR6817758	11A	2011
BMC044_11A_2011	BMC044	BMC044	PRJNA437366	SRR6818379	11A	2011
BR1425_11A_2011	BR1425	BR1425	PRJNA437385	SRR6817770	11A	2011
BR1461_11A_2011	BR1461	BR1461	PRJNA437398	SRR6818203	11A	2011
BR1462_11A_2011	BR1462	BR1462	PRJNA437399	SRR6818204	11A	2011
BR1514_11A_2011	BR1514	BR1514	PRJNA437410	SRR6817877	11A	2011
CH2425_11A_2011	CH2425	CH2425	PRJNA437427	SRR6818251	11A	2011
CH2446_11A_2011	CH2446	CH2446	PRJNA437433	SRR6818253	11A	2011
CH2449_11A_2011	CH2449	CH2449	PRJNA437434	SRR6818260	11A	2011
CH2457_11A_2011	CH2457	CH2457	PRJNA437437	SRR6817800	11A	2011
CH2470_11A_2011	CH2470	CH2470	PRJNA437444	SRR6817791	11A	2011
CH2514_11A_2011	CH2514	CH2514	PRJNA437456	SRR6817956	11A	2011
CH2527_11A_2011	CH2527	CH2527	PRJNA437459	SRR6817959	11A	2011
GL3431_11A_2011	GL3431	GL3431	PRJNA437468	SRR6818421	11A	2011
GL3477_11A_2011	GL3477	GL3477	PRJNA437490	SRR6817788	11A	2011
GL3526_11A_2011	GL3526	GL3526	PRJNA437509	SRR6818104	11A	2011
LE4444_11A_2011	LE4444	LE4444	PRJNA437524	SRR6818205	11A	2011
LE4471_11A_2011	LE4471	LE4471	PRJNA437533	SRR6817743	11A	2011
MD5420_11A_2011	MD5420	MD5420	PRJNA437558	SRR6818437	11A	2011
MD5518_11A_2011	MD5518	MD5518	PRJNA437582	SRR6818177	11A	2011
ND6524_11A_2011	ND6524	ND6524	PRJNA437634	SRR6818009	11A	2011
NP7401_11A_2011	NP7401	NP7401	PRJNA437640	SRR6818317	11A	2011
NP7406_11A_2011	NP7406	NP7406	PRJNA437642	SRR6818309	11A	2011
NP7413_11A_2011	NP7413	NP7413	PRJNA437645	SRR6818195	11A	2011
NP7474_11A_2011	NP7474	NP7474	PRJNA437661	SRR6818020	11A	2011
BMC106_15A_2011	BMC106	BMC106	PRJNA437377	SRR6817848	15A	2011
BR1437_15A_2011	BR1437	BR1437	PRJNA437390	SRR6818212	15A	2011
BR1491_15A_2011	BR1491	BR1491	PRJNA437406	SRR6817873	15A	2011
GL3452_15A_2011	GL3452	GL3452	PRJNA437479	SRR6817898	15A	2011
GL3491_15A_2011	GL3491	GL3491	PRJNA437495	SRR6817948	15A	2011
GL3496_15A_2011	GL3496	GL3496	PRJNA437496	SRR6818241	15A	2011
GL3520_15A_2011	GL3520	GL3520	PRJNA437507	SRR6818102	15A	2011
MD5513_15A_2011	MD5513	MD5513	PRJNA437581	SRR6817717	15A	2011
ND6417_15A_2011	ND6417	ND6417	PRJNA437597	SRR6818278	15A	2011
ND6486_15A_2011	ND6486	ND6486	PRJNA437620	SRR6817822	15A	2011
NP7423_15A_2011	NP7423	NP7423	PRJNA437647	SRR6817831	15A	2011
PT8402_15A_2011	PT8402	PT8402	PRJNA437678	SRR6817817	15A	2011
PT8413_15A_2011	PT8413	PT8413	PRJNA437681	SRR6818334	15A	2011
PT8430_15A_2011	PT8430	PT8430	PRJNA437685	SRR6818330	15A	2011
PT8437_15A_2011	PT8437	PT8437	PRJNA437688	SRR6818008	15A	2011
BMC022_15BC_2011	BMC022	BMC022	PRJNA437359	SRR6817753	15BC	2011
BMC032_15BC_2011	BMC032	BMC032	PRJNA437364	SRR6818377	15BC	2011
BMC046_15BC_2011	BMC046	BMC046	PRJNA437367	SRR6818378	15BC	2011
BMC065_15BC_2011	BMC065	BMC065	PRJNA437371	SRR6818382	15BC	2011
BR1421_15BC_2011	BR1421	BR1421	PRJNA437384	SRR6817769	15BC	2011
BR1444_15BC_2011	BR1444	BR1444	PRJNA437392	SRR6818210	15BC	2011
BR1446_15BC_2011	BR1446	BR1446	PRJNA437393	SRR6818209	15BC	2011
BR1468_15BC_2011	BR1468	BR1468	PRJNA437400	SRR6818403	15BC	2011
CH2421_15BC_2011	CH2421	CH2421	PRJNA437425	SRR6818433	15BC	2011
CH2440_15BC_2011	CH2440	CH2440	PRJNA437431	SRR6818255	15BC	2011
CH2452_15BC_2011	CH2452	CH2452	PRJNA437435	SRR6818259	15BC	2011
CH2460_15BC_2011	CH2460	CH2460	PRJNA437439	SRR6817798	15BC	2011
CH2461_15BC_2011	CH2461	CH2461	PRJNA437440	SRR6817795	15BC	2011
CH2479_15BC_2011	CH2479	CH2479	PRJNA437446	SRR6817979	15BC	2011
CH2483_15BC_2011	CH2483	CH2483	PRJNA437448	SRR6817981	15BC	2011
GL3417_15BC_2011	GL3417	GL3417	PRJNA437464	SRR6818344	15BC	2011
GL3419_15BC_2011	GL3419	GL3419	PRJNA437465	SRR6818347	15BC	2011
GL3432_15BC_2011	GL3432	GL3432	PRJNA437469	SRR6818420	15BC	2011
GL3433_15BC_2011	GL3433	GL3433	PRJNA437470	SRR6818415	15BC	2011
GL3448_15BC_2011	GL3448	GL3448	PRJNA437477	SRR6817900	15BC	2011
GL3463_15BC_2011	GL3463	GL3463	PRJNA437485	SRR6817892	15BC	2011
GL3466_15BC_2011	GL3466	GL3466	PRJNA437486	SRR6817935	15BC	2011
GL3534_15BC_2011	GL3534	GL3534	PRJNA437511	SRR6818106	15BC	2011
LE4408_15BC_2011	LE4408	LE4408	PRJNA437515	SRR6818065	15BC	2011
LE4449_15BC_2011	LE4449	LE4449	PRJNA437527	SRR6818128	15BC	2011
LE4466_15BC_2011	LE4466	LE4466	PRJNA437532	SRR6817744	15BC	2011
LE4474_15BC_2011	LE4474	LE4474	PRJNA437534	SRR6817742	15BC	2011
LE4519_15BC_2011	LE4519	LE4519	PRJNA437546	SRR6817805	15BC	2011
LE4525_15BC_2011	LE4525	LE4525	PRJNA437549	SRR6817804	15BC	2011
LE4526_15BC_2011	LE4526	LE4526	PRJNA437550	SRR6817812	15BC	2011
LE4527_15BC_2011	LE4527	LE4527	PRJNA437551	SRR6817813	15BC	2011
MD5442_15BC_2011	MD5442	MD5442	PRJNA437564	SRR6817915	15BC	2011
MD5479_15BC_2011	MD5479	MD5479	PRJNA437571	SRR6817920	15BC	2011
MD5489_15BC_2011	MD5489	MD5489	PRJNA437574	SRR6817724	15BC	2011
MD5501_15BC_2011	MD5501	MD5501	PRJNA437578	SRR6817728	15BC	2011
MD5527_15BC_2011	MD5527	MD5527	PRJNA437585	SRR6818180	15BC	2011
ND6402_15BC_2011	ND6402	ND6402	PRJNA437591	SRR6818286	15BC	2011
ND6404_15BC_2011	ND6404	ND6404	PRJNA437592	SRR6818281	15BC	2011
ND6432_15BC_2011	ND6432	ND6432	PRJNA437600	SRR6818055	15BC	2011
ND6436_15BC_2011	ND6436	ND6436	PRJNA437602	SRR6818053	15BC	2011
ND6448_15BC_2011	ND6448	ND6448	PRJNA437607	SRR6818050	15BC	2011
ND6449_15BC_2011	ND6449	ND6449	PRJNA437608	SRR6818304	15BC	2011
ND6469_15BC_2011	ND6469	ND6469	PRJNA437611	SRR6818307	15BC	2011
ND6476_15BC_2011	ND6476	ND6476	PRJNA437615	SRR6818303	15BC	2011
ND6477_15BC_2011	ND6477	ND6477	PRJNA437616	SRR6818298	15BC	2011
ND6485_15BC_2011	ND6485	ND6485	PRJNA437619	SRR6817823	15BC	2011
ND6492_15BC_2011	ND6492	ND6492	PRJNA437621	SRR6817821	15BC	2011
ND6505_15BC_2011	ND6505	ND6505	PRJNA437629	SRR6818016	15BC	2011
NP7405_15BC_2011	NP7405	NP7405	PRJNA437641	SRR6818310	15BC	2011
NP7421_15BC_2011	NP7421	NP7421	PRJNA437646	SRR6818196	15BC	2011
NP7424_15BC_2011	NP7424	NP7424	PRJNA437648	SRR6817832	15BC	2011
NP7472_15BC_2011	NP7472	NP7472	PRJNA437660	SRR6818025	15BC	2011
NP7496_15BC_2011	NP7496	NP7496	PRJNA437665	SRR6817906	15BC	2011
PT8404_15BC_2011	PT8404	PT8404	PRJNA437679	SRR6818349	15BC	2011
PT8442_15BC_2011	PT8442	PT8442	PRJNA437689	SRR6818005	15BC	2011
PT8478_15BC_2011	PT8478	PT8478	PRJNA437699	SRR6818364	15BC	2011
PT8480_15BC_2011	PT8480	PT8480	PRJNA437700	SRR6818363	15BC	2011
PT8526-2_15BC_2011	PT8526-2	PT8526-2	PRJNA437712	SRR6818144	15BC	2011
PT8534_15BC_2011	PT8534	PT8534	PRJNA437715	SRR6818147	15BC	2011
BMC001_16F_2011	BMC001	BMC001	PRJNA437352	SRR6817752	16F	2011
CH2426_16F_2011	CH2426	CH2426	PRJNA437428	SRR6818250	16F	2011
GL3409_16F_2011	GL3409	GL3409	PRJNA437462	SRR6818151	16F	2011
GL3438_16F_2011	GL3438	GL3438	PRJNA437472	SRR6818417	16F	2011
LE4432_16F_2011	LE4432	LE4432	PRJNA437522	SRR6818123	16F	2011
LE4524_16F_2011	LE4524	LE4524	PRJNA437548	SRR6817803	16F	2011
NP7434_16F_2011	NP7434	NP7434	PRJNA437652	SRR6818202	16F	2011
BMC073_17F_2011	BMC073	BMC073	PRJNA437372	SRR6817851	17F	2011
CH2459_17F_2011	CH2459	CH2459	PRJNA437438	SRR6817797	17F	2011
GL3504_17F_2011	GL3504	GL3504	PRJNA437499	SRR6818244	17F	2011
MD5448_17F_2011	MD5448	MD5448	PRJNA437567	SRR6817914	17F	2011
MD5504_17F_2011	MD5504	MD5504	PRJNA437580	SRR6817718	17F	2011
NP7400_17F_2011	NP7400	NP7400	PRJNA437639	SRR6818318	17F	2011
BMC006_19A_2011	BMC006	BMC006	PRJNA437354	SRR6817750	19A	2011
BMC009_19A_2011	BMC009	BMC009	PRJNA437355	SRR6817749	19A	2011
BMC014_19A_2011	BMC014	BMC014	PRJNA437357	SRR6817755	19A	2011
BR1409_19A_2011	BR1409	BR1409	PRJNA437380	SRR6817765	19A	2011
BR1411_19A_2011	BR1411	BR1411	PRJNA437381	SRR6817766	19A	2011
BR1430_19A_2011	BR1430	BR1430	PRJNA437386	SRR6818216	19A	2011
BR1454_19A_2011	BR1454	BR1454	PRJNA437395	SRR6818217	19A	2011
BR1499_19A_2011	BR1499	BR1499	PRJNA437407	SRR6817872	19A	2011
BR1521_19A_2011	BR1521	BR1521	PRJNA437412	SRR6817784	19A	2011
CH2414_19A_2011	CH2414	CH2414	PRJNA437420	SRR6818422	19A	2011
CH2418_19A_2011	CH2418	CH2418	PRJNA437423	SRR6818425	19A	2011
CH2419_19A_2011	CH2419	CH2419	PRJNA437424	SRR6818432	19A	2011
GL3423_19A_2011	GL3423	GL3423	PRJNA437466	SRR6818419	19A	2011
GL3460_19A_2011	GL3460	GL3460	PRJNA437483	SRR6817894	19A	2011
GL3487_19A_2011	GL3487	GL3487	PRJNA437494	SRR6817954	19A	2011
GL3510_19A_2011	GL3510	GL3510	PRJNA437503	SRR6818248	19A	2011
GL3517_19A_2011	GL3517	GL3517	PRJNA437505	SRR6818085	19A	2011
LE4401_19A_2011	LE4401	LE4401	PRJNA437513	SRR6818063	19A	2011
LE4433_19A_2011	LE4433	LE4433	PRJNA437523	SRR6818124	19A	2011
MD5455_19A_2011	MD5455	MD5455	PRJNA437568	SRR6817911	19A	2011
MD5474_19A_2011	MD5474	MD5474	PRJNA437570	SRR6817919	19A	2011
MD5487_19A_2011	MD5487	MD5487	PRJNA437573	SRR6817725	19A	2011
ND6406_19A_2011	ND6406	ND6406	PRJNA437593	SRR6818280	19A	2011
ND6445_19A_2011	ND6445	ND6445	PRJNA437605	SRR6818052	19A	2011
ND6457_19A_2011	ND6457	ND6457	PRJNA437610	SRR6818306	19A	2011
ND6472_19A_2011	ND6472	ND6472	PRJNA437613	SRR6818301	19A	2011
NP7433_19A_2011	NP7433	NP7433	PRJNA437651	SRR6818200	19A	2011
NP7448_19A_2011	NP7448	NP7448	PRJNA437656	SRR6818021	19A	2011
NP7454_19A_2011	NP7454	NP7454	PRJNA437657	SRR6818028	19A	2011
NP7462_19A_2011	NP7462	NP7462	PRJNA437658	SRR6818027	19A	2011
NP7464_19A_2011	NP7464	NP7464	PRJNA437659	SRR6818026	19A	2011
NP7505_19A_2011	NP7505	NP7505	PRJNA437668	SRR6817903	19A	2011
PT8405_19A_2011	PT8405	PT8405	PRJNA437680	SRR6818348	19A	2011
PT8419_19A_2011	PT8419	PT8419	PRJNA437682	SRR6818333	19A	2011
PT8425_19A_2011	PT8425	PT8425	PRJNA437683	SRR6817814	19A	2011
PT8426_19A_2011	PT8426	PT8426	PRJNA437684	SRR6817801	19A	2011
PT8436_19A_2011	PT8436	PT8436	PRJNA437687	SRR6818007	19A	2011
PT8469_19A_2011	PT8469	PT8469	PRJNA437697	SRR6818366	19A	2011
PT8476_19A_2011	PT8476	PT8476	PRJNA437698	SRR6818365	19A	2011
PT8517_19A_2011	PT8517	PT8517	PRJNA437709	SRR6818141	19A	2011
PT8526-1_19A_2011	PT8526-1	PT8526-1	PRJNA437711	SRR6818143	19A	2011
BR1481_19F_2011	BR1481	BR1481	PRJNA437403	SRR6818402	19F	2011
CH2484_19F_2011	CH2484	CH2484	PRJNA437449	SRR6817980	19F	2011
GL3408_19F_2011	GL3408	GL3408	PRJNA437461	SRR6818150	19F	2011
LE4484_19F_2011	LE4484	LE4484	PRJNA437538	SRR6817738	19F	2011
NP7412_19F_2011	NP7412	NP7412	PRJNA437644	SRR6817836	19F	2011
NP7445_19F_2011	NP7445	NP7445	PRJNA437655	SRR6818022	19F	2011
BMC026_22F_2011	BMC026	BMC026	PRJNA437361	SRR6817757	22F	2011
BR1479_22F_2011	BR1479	BR1479	PRJNA437402	SRR6818401	22F	2011
CH2424_22F_2011	CH2424	CH2424	PRJNA437426	SRR6818252	22F	2011
GL3442_22F_2011	GL3442	GL3442	PRJNA437475	SRR6818410	22F	2011
GL3453_22F_2011	GL3453	GL3453	PRJNA437480	SRR6817895	22F	2011
GL3483_22F_2011	GL3483	GL3483	PRJNA437493	SRR6817785	22F	2011
LE4493_22F_2011	LE4493	LE4493	PRJNA437541	SRR6817735	22F	2011
LE4515_22F_2011	LE4515	LE4515	PRJNA437545	SRR6817808	22F	2011
MD5440_22F_2011	MD5440	MD5440	PRJNA437562	SRR6817917	22F	2011
ND6495_22F_2011	ND6495	ND6495	PRJNA437623	SRR6817827	22F	2011
ND6513_22F_2011	ND6513	ND6513	PRJNA437630	SRR6818013	22F	2011
ND6529_22F_2011	ND6529	ND6529	PRJNA437635	SRR6818010	22F	2011
ND6536_22F_2011	ND6536	ND6536	PRJNA437636	SRR6818017	22F	2011
NP7440_22F_2011	NP7440	NP7440	PRJNA437654	SRR6817998	22F	2011
NP7506_22F_2011	NP7506	NP7506	PRJNA437669	SRR6817902	22F	2011
NP7514_22F_2011	NP7514	NP7514	PRJNA437671	SRR6817910	22F	2011
PT8485_22F_2011	PT8485	PT8485	PRJNA437701	SRR6818362	22F	2011
BMC003_23A_2011	BMC003	BMC003	PRJNA437353	SRR6817751	23A	2011
BMC053_23A_2011	BMC053	BMC053	PRJNA437368	SRR6818381	23A	2011
BMC104_23A_2011	BMC104	BMC104	PRJNA437376	SRR6817847	23A	2011
BR1449_23A_2011	BR1449	BR1449	PRJNA437394	SRR6818218	23A	2011
BR1527_23A_2011	BR1527	BR1527	PRJNA437415	SRR6818083	23A	2011
BR1531_23A_2011	BR1531	BR1531	PRJNA437416	SRR6818110	23A	2011
CH2415_23A_2011	CH2415	CH2415	PRJNA437421	SRR6818423	23A	2011
CH2456_23A_2011	CH2456	CH2456	PRJNA437436	SRR6817799	23A	2011
CH2469_23A_2011	CH2469	CH2469	PRJNA437443	SRR6817794	23A	2011
CH2478_23A_2011	CH2478	CH2478	PRJNA437445	SRR6817792	23A	2011
CH2518_23A_2011	CH2518	CH2518	PRJNA437457	SRR6817957	23A	2011
GL3430_23A_2011	GL3430	GL3430	PRJNA437467	SRR6818418	23A	2011
GL3533_23A_2011	GL3533	GL3533	PRJNA437510	SRR6818107	23A	2011
LE4431_23A_2011	LE4431	LE4431	PRJNA437521	SRR6818059	23A	2011
LE4450_23A_2011	LE4450	LE4450	PRJNA437528	SRR6818129	23A	2011
LE4482_23A_2011	LE4482	LE4482	PRJNA437537	SRR6817739	23A	2011
MD5531_23A_2011	MD5531	MD5531	PRJNA437587	SRR6818174	23A	2011
ND6426_23A_2011	ND6426	ND6426	PRJNA437598	SRR6818057	23A	2011
ND6437_23A_2011	ND6437	ND6437	PRJNA437603	SRR6818054	23A	2011
NP7483_23A_2011	NP7483	NP7483	PRJNA437663	SRR6817908	23A	2011
PT8433_23A_2011	PT8433	PT8433	PRJNA437686	SRR6818329	23A	2011
PT8452_23A_2011	PT8452	PT8452	PRJNA437692	SRR6818004	23A	2011
BR1406_23B_2011	BR1406	BR1406	PRJNA437379	SRR6817764	23B	2011
BR1457_23B_2011	BR1457	BR1457	PRJNA437396	SRR6818399	23B	2011
BR1484_23B_2011	BR1484	BR1484	PRJNA437404	SRR6818198	23B	2011
BR1522_23B_2011	BR1522	BR1522	PRJNA437413	SRR6817878	23B	2011
CH2411_23B_2011	CH2411	CH2411	PRJNA437418	SRR6818428	23B	2011
CH2493_23B_2011	CH2493	CH2493	PRJNA437450	SRR6817975	23B	2011
LE4409_23B_2011	LE4409	LE4409	PRJNA437516	SRR6818068	23B	2011
LE4414_23B_2011	LE4414	LE4414	PRJNA437517	SRR6818067	23B	2011
LE4429-b_23B_2011	LE4429-b	LE4429-b	PRJNA437519	SRR6818069	23B	2011
MD5401_23B_2011	MD5401	MD5401	PRJNA437553	SRR6818438	23B	2011
MD5441_23B_2011	MD5441	MD5441	PRJNA437563	SRR6817918	23B	2011
MD5532_23B_2011	MD5532	MD5532	PRJNA437588	SRR6818175	23B	2011
ND6456_23B_2011	ND6456	ND6456	PRJNA437609	SRR6818305	23B	2011
ND6473_23B_2011	ND6473	ND6473	PRJNA437614	SRR6818302	23B	2011
ND6498_23B_2011	ND6498	ND6498	PRJNA437625	SRR6817825	23B	2011
NP7532_23B_2011	NP7532	NP7532	PRJNA437675	SRR6818096	23B	2011
PT8495_23B_2011	PT8495	PT8495	PRJNA437704	SRR6818359	23B	2011
GL3447_23F_2011	GL3447	GL3447	PRJNA437476	SRR6817899	23F	2011
BR1459_33F_2011	BR1459	BR1459	PRJNA437397	SRR6818400	33F	2011
CH2417_33F_2011	CH2417	CH2417	PRJNA437422	SRR6818424	33F	2011
GL3410_33F_2011	GL3410	GL3410	PRJNA437463	SRR6818152	33F	2011
GL3457_33F_2011	GL3457	GL3457	PRJNA437482	SRR6817893	33F	2011
GL3472_33F_2011	GL3472	GL3472	PRJNA437487	SRR6817933	33F	2011
GL3536_33F_2011	GL3536	GL3536	PRJNA437512	SRR6818109	33F	2011
LE4480_33F_2011	LE4480	LE4480	PRJNA437536	SRR6817740	33F	2011
MD5530_33F_2011	MD5530	MD5530	PRJNA437586	SRR6818173	33F	2011
BMC074_35B_2011	BMC074	BMC074	PRJNA437373	SRR6817852	35B	2011
BR1415_35B_2011	BR1415	BR1415	PRJNA437382	SRR6817767	35B	2011
GL3456_35B_2011	GL3456	GL3456	PRJNA437481	SRR6817896	35B	2011
GL3473_35B_2011	GL3473	GL3473	PRJNA437488	SRR6817790	35B	2011
GL3501_35B_2011	GL3501	GL3501	PRJNA437497	SRR6818099	35B	2011
GL3518_35B_2011	GL3518	GL3518	PRJNA437506	SRR6818103	35B	2011
LE4403_35B_2011	LE4403	LE4403	PRJNA437514	SRR6818066	35B	2011
MD5406_35B_2011	MD5406	MD5406	PRJNA437555	SRR6818038	35B	2011
MD5436_35B_2011	MD5436	MD5436	PRJNA437561	SRR6817759	35B	2011
MD5535_35B_2011	MD5535	MD5535	PRJNA437589	SRR6818176	35B	2011
ND6441_35B_2011	ND6441	ND6441	PRJNA437604	SRR6818051	35B	2011
ND6447_35B_2011	ND6447	ND6447	PRJNA437606	SRR6818049	35B	2011
ND6493_35B_2011	ND6493	ND6493	PRJNA437622	SRR6817828	35B	2011
ND6502_35B_2011	ND6502	ND6502	PRJNA437628	SRR6818015	35B	2011
NP7432_35B_2011	NP7432	NP7432	PRJNA437650	SRR6817834	35B	2011
NP7525_35B_2011	NP7525	NP7525	PRJNA437673	SRR6817707	35B	2011
NP7534_35B_2011	NP7534	NP7534	PRJNA437676	SRR6818097	35B	2011
PT8444_35B_2011	PT8444	PT8444	PRJNA437690	SRR6818006	35B	2011
PT8508_35B_2011	PT8508	PT8508	PRJNA437707	SRR6818139	35B	2011
PT8513_35B_2011	PT8513	PT8513	PRJNA437708	SRR6818140	35B	2011
BR1513_35F_2011	BR1513	BR1513	PRJNA437409	SRR6817934	35F	2011
CH2519_35F_2011	CH2519	CH2519	PRJNA437458	SRR6817958	35F	2011
GL3461_35F_2011	GL3461	GL3461	PRJNA437484	SRR6817891	35F	2011
GL3502_35F_2011	GL3502	GL3502	PRJNA437498	SRR6818243	35F	2011
LE4464_35F_2011	LE4464	LE4464	PRJNA437531	SRR6818221	35F	2011
LE4508_35F_2011	LE4508	LE4508	PRJNA437543	SRR6817810	35F	2011
MD5419_35F_2011	MD5419	MD5419	PRJNA437557	SRR6818434	35F	2011
ND6539_35F_2011	ND6539	ND6539	PRJNA437637	SRR6818018	35F	2011
NP7482_35F_2011	NP7482	NP7482	PRJNA437662	SRR6818019	35F	2011
NP7526_35F_2011	NP7526	NP7526	PRJNA437674	SRR6817708	35F	2011
PT8466_35F_2011	PT8466	PT8466	PRJNA437696	SRR6818000	35F	2011
PT8494_35F_2011	PT8494	PT8494	PRJNA437703	SRR6818360	35F	2011
PT8497_35F_2011	PT8497	PT8497	PRJNA437705	SRR6818358	35F	2011
BR1477_6A_2011	BR1477	BR1477	PRJNA437401	SRR6818404	6A	2011
BMC036_6C_2011	BMC036	BMC036	PRJNA437365	SRR6818376	6C	2011
BR1402_6C_2011	BR1402	BR1402	PRJNA437378	SRR6817763	6C	2011
BR1419_6C_2011	BR1419	BR1419	PRJNA437383	SRR6817768	6C	2011
BR1435_6C_2011	BR1435	BR1435	PRJNA437389	SRR6818213	6C	2011
BR1490_6C_2011	BR1490	BR1490	PRJNA437405	SRR6818199	6C	2011
BR1520_6C_2011	BR1520	BR1520	PRJNA437411	SRR6817876	6C	2011
CH2413_6C_2011	CH2413	CH2413	PRJNA437419	SRR6818429	6C	2011
CH2482_6C_2011	CH2482	CH2482	PRJNA437447	SRR6817978	6C	2011
CH2510_6C_2011	CH2510	CH2510	PRJNA437454	SRR6817971	6C	2011
GL3435_6C_2011	GL3435	GL3435	PRJNA437471	SRR6818414	6C	2011
GL3440_6C_2011	GL3440	GL3440	PRJNA437474	SRR6818411	6C	2011
GL3451_6C_2011	GL3451	GL3451	PRJNA437478	SRR6817897	6C	2011
GL3512_6C_2011	GL3512	GL3512	PRJNA437504	SRR6818233	6C	2011
LE4485_6C_2011	LE4485	LE4485	PRJNA437539	SRR6817737	6C	2011
LE4511_6C_2011	LE4511	LE4511	PRJNA437544	SRR6817807	6C	2011
LE4522_6C_2011	LE4522	LE4522	PRJNA437547	SRR6817806	6C	2011
MD5430_6C_2011	MD5430	MD5430	PRJNA437559	SRR6818436	6C	2011
MD5443_6C_2011	MD5443	MD5443	PRJNA437565	SRR6817916	6C	2011
MD5444_6C_2011	MD5444	MD5444	PRJNA437566	SRR6817913	6C	2011
MD5481_6C_2011	MD5481	MD5481	PRJNA437572	SRR6817726	6C	2011
MD5502_6C_2011	MD5502	MD5502	PRJNA437579	SRR6817727	6C	2011
MD5523_6C_2011	MD5523	MD5523	PRJNA437583	SRR6818178	6C	2011
MD5525_6C_2011	MD5525	MD5525	PRJNA437584	SRR6818179	6C	2011
ND6411_6C_2011	ND6411	ND6411	PRJNA437594	SRR6818283	6C	2011
ND6414_6C_2011	ND6414	ND6414	PRJNA437595	SRR6818282	6C	2011
ND6431_6C_2011	ND6431	ND6431	PRJNA437599	SRR6818058	6C	2011
ND6435_6C_2011	ND6435	ND6435	PRJNA437601	SRR6818056	6C	2011
ND6483_6C_2011	ND6483	ND6483	PRJNA437617	SRR6818299	6C	2011
ND6500_6C_2011	ND6500	ND6500	PRJNA437627	SRR6817819	6C	2011
NP7409_6C_2011	NP7409	NP7409	PRJNA437643	SRR6817835	6C	2011
NP7428_6C_2011	NP7428	NP7428	PRJNA437649	SRR6817833	6C	2011
NP7500_6C_2011	NP7500	NP7500	PRJNA437666	SRR6817905	6C	2011
BMC031_7C_2011	BMC031	BMC031	PRJNA437363	SRR6818374	7C	2011
CH2463_7C_2011	CH2463	CH2463	PRJNA437442	SRR6817793	7C	2011
CH2505_7C_2011	CH2505	CH2505	PRJNA437453	SRR6817976	7C	2011
LE4491_7C_2011	LE4491	LE4491	PRJNA437540	SRR6817736	7C	2011
PT8499_7C_2011	PT8499	PT8499	PRJNA437706	SRR6818384	7C	2011
BMC055_7F_2011	BMC055	BMC055	PRJNA437370	SRR6818383	7F	2011
BR1532_7F_2011	BR1532	BR1532	PRJNA437417	SRR6817880	7F	2011
CH2436_7F_2011	CH2436	CH2436	PRJNA437429	SRR6818249	7F	2011
LE4478_7F_2011	LE4478	LE4478	PRJNA437535	SRR6817741	7F	2011
CH2462_9N_2011	CH2462	CH2462	PRJNA437441	SRR6817796	9N	2011
MD5435_9N_2011	MD5435	MD5435	PRJNA437560	SRR6817760	9N	2011
MD5495_9N_2011	MD5495	MD5495	PRJNA437577	SRR6817729	9N	2011
NP7438_9N_2011	NP7438	NP7438	PRJNA437653	SRR6817999	9N	2011
NP7502_9N_2011	NP7502	NP7502	PRJNA437667	SRR6817923	9N	2011
PT8449_9N_2011	PT8449	PT8449	PRJNA437691	SRR6818003	9N	2011
PT8463_9N_2011	PT8463	PT8463	PRJNA437694	SRR6818002	9N	2011
CH2499_NT_2011	CH2499	CH2499	PRJNA437451	SRR6817974	NT	2011
LE4606_3_2014	LE4606	LE4606	PRJNA437841	SRR6817989	3	2014
LE4687_3_2014	LE4687	LE4687	PRJNA437865	SRR6818274	3	2014
LE4714_3_2014	LE4714	LE4714	PRJNA437872	SRR6818407	3	2014
LE4730_3_2014	LE4730	LE4730	PRJNA437876	SRR6817904	3	2014
NP7683_3_2014	NP7683	NP7683	PRJNA437977	SRR6818430	3	2014
BMC9638_21_2014	BMC9638	BMC9638	PRJNA437728	SRR6818325	21	2014
BMC9679_21_2014	BMC9679	BMC9679	PRJNA437734	SRR6818093	21	2014
BMC9682_21_2014	BMC9682	BMC9682	PRJNA437736	SRR6818091	21	2014
BMC9686_21_2014	BMC9686	BMC9686	PRJNA437737	SRR6818088	21	2014
BR1631_21_2014	BR1631	BR1631	PRJNA437752	SRR6818133	21	2014
CH2655_21_2014	CH2655	CH2655	PRJNA437787	SRR6818161	21	2014
GL3631_21_2014	GL3631	GL3631	PRJNA437815	SRR6817734	21	2014
GL3683_21_2014	GL3683	GL3683	PRJNA437828	SRR6817994	21	2014
LE4610-2_21_2014	LE4610-2	LE4610-2	PRJNA437842	SRR6817988	21	2014
MD5625_21_2014	MD5625	MD5625	PRJNA437885	SRR6818191	21	2014
PT8676_21_2014	PT8676	PT8676	PRJNA438013	SRR6818356	21	2014
MD5693_31_2014	MD5693	MD5693	PRJNA437906	SRR6817840	31	2014
NP7692_31_2014	NP7692	NP7692	PRJNA437981	SRR6817773	31	2014
PT8645-1_31_2014	PT8645-1	PT8645-1	PRJNA438002	SRR6818295	31	2014
BMC9622_34_2014	BMC9622	BMC9622	PRJNA437722	SRR6818323	34	2014
BMC9696_34_2014	BMC9696	BMC9696	PRJNA437741	SRR6817953	34	2014
BR1664_34_2014	BR1664	BR1664	PRJNA437759	SRR6818337	34	2014
BR1699_34_2014	BR1699	BR1699	PRJNA437766	SRR6817865	34	2014
BR1739_34_2014	BR1739	BR1739	PRJNA437776	SRR6818391	34	2014
GL3616_37_2014	GL3616	GL3616	PRJNA437812	SRR6817972	37	2014
BR1655_10A_2014	BR1655	BR1655	PRJNA437758	SRR6818338	10A	2014
CH2618_10A_2014	CH2618	CH2618	PRJNA437781	SRR6817963	10A	2014
CH2672_10A_2014	CH2672	CH2672	PRJNA437793	SRR6818155	10A	2014
GL3624_10A_2014	GL3624	GL3624	PRJNA437814	SRR6817733	10A	2014
GL3662_10A_2014	GL3662	GL3662	PRJNA437823	SRR6818137	10A	2014
GL3668_10A_2014	GL3668	GL3668	PRJNA437824	SRR6818136	10A	2014
MD5650_10A_2014	MD5650	MD5650	PRJNA437892	SRR6818029	10A	2014
NP7727_10A_2014	NP7727	NP7727	PRJNA437989	SRR6818227	10A	2014
PT8707_10A_2014	PT8707	PT8707	PRJNA438020	SRR6818386	10A	2014
LE4661_10B_2014	LE4661	LE4661	PRJNA437858	SRR6817748	10B	2014
BMC9624_11A_2014	BMC9624	BMC9624	PRJNA437724	SRR6818321	11A	2014
BMC9681_11A_2014	BMC9681	BMC9681	PRJNA437735	SRR6818090	11A	2014
BR1606_11A_2014	BR1606	BR1606	PRJNA437746	SRR6818113	11A	2014
BR1670_11A_2014	BR1670	BR1670	PRJNA437760	SRR6818336	11A	2014
BR1711_11A_2014	BR1711	BR1711	PRJNA437770	SRR6817869	11A	2014
BR1730_11A_2014	BR1730	BR1730	PRJNA437775	SRR6818392	11A	2014
CH2647_11A_2014	CH2647	CH2647	PRJNA437785	SRR6818163	11A	2014
CH2667_11A_2014	CH2667	CH2667	PRJNA437790	SRR6818158	11A	2014
CH2735_11A_2014	CH2735	CH2735	PRJNA437803	SRR6817709	11A	2014
GL3612_11A_2014	GL3612	GL3612	PRJNA437811	SRR6817967	11A	2014
LE4627_11A_2014	LE4627	LE4627	PRJNA437847	SRR6817815	11A	2014
LE4636_11A_2014	LE4636	LE4636	PRJNA437849	SRR6818044	11A	2014
LE4647_11A_2014	LE4647	LE4647	PRJNA437853	SRR6818040	11A	2014
LE4673_11A_2014	LE4673	LE4673	PRJNA437861	SRR6818270	11A	2014
LE4708_11A_2014	LE4708	LE4708	PRJNA437870	SRR6818409	11A	2014
MD5603_11A_2014	MD5603	MD5603	PRJNA437879	SRR6818170	11A	2014
MD5618_11A_2014	MD5618	MD5618	PRJNA437882	SRR6818190	11A	2014
MD5630_11A_2014	MD5630	MD5630	PRJNA437886	SRR6818194	11A	2014
MD5642_11A_2014	MD5642	MD5642	PRJNA437889	SRR6818184	11A	2014
ND6673_11A_2014	ND6673	ND6673	PRJNA437935	SRR6817942	11A	2014
NP7653_11A_2014	NP7653	NP7653	PRJNA437969	SRR6817771	11A	2014
NP7665_11A_2014	NP7665	NP7665	PRJNA437972	SRR6818370	11A	2014
NP7667_11A_2014	NP7667	NP7667	PRJNA437973	SRR6817818	11A	2014
NP7718_11A_2014	NP7718	NP7718	PRJNA437988	SRR6817780	11A	2014
PT8624_11A_2014	PT8624	PT8624	PRJNA437996	SRR6817858	11A	2014
PT8643_11A_2014	PT8643	PT8643	PRJNA438001	SRR6818062	11A	2014
PT8728_11A_2014	PT8728	PT8728	PRJNA438026	SRR6817888	11A	2014
BMC9710_15A_2014	BMC9710	BMC9710	PRJNA437744	SRR6818220	15A	2014
BR1642_15A_2014	BR1642	BR1642	PRJNA437756	SRR6818340	15A	2014
BR1712_15A_2014	BR1712	BR1712	PRJNA437771	SRR6817874	15A	2014
BR1744_15A_2014	BR1744	BR1744	PRJNA437777	SRR6818394	15A	2014
CH2724_15A_2014	CH2724	CH2724	PRJNA437802	SRR6817710	15A	2014
GL3710_15A_2014	GL3710	GL3710	PRJNA437831	SRR6817997	15A	2014
LE4653_15A_2014	LE4653	LE4653	PRJNA437854	SRR6818041	15A	2014
ND6614_15A_2014	ND6614	ND6614	PRJNA437916	SRR6818166	15A	2014
ND6628_15A_2014	ND6628	ND6628	PRJNA437922	SRR6817715	15A	2014
ND6738_15A_2014	ND6738	ND6738	PRJNA437953	SRR6818311	15A	2014
NP7623_15A_2014	NP7623	NP7623	PRJNA437960	SRR6818197	15A	2014
NP7647_15A_2014	NP7647	NP7647	PRJNA437966	SRR6818048	15A	2014
NP7682_15A_2014	NP7682	NP7682	PRJNA437976	SRR6817816	15A	2014
NP7687_15A_2014	NP7687	NP7687	PRJNA437978	SRR6818431	15A	2014
NP7706_15A_2014	NP7706	NP7706	PRJNA437983	SRR6817779	15A	2014
BMC9608_15BC_2014	BMC9608	BMC9608	PRJNA437719	SRR6817856	15BC	2014
BMC9615_15BC_2014	BMC9615	BMC9615	PRJNA437720	SRR6817857	15BC	2014
BMC9633_15BC_2014	BMC9633	BMC9633	PRJNA437727	SRR6818326	15BC	2014
BMC9646_15BC_2014	BMC9646	BMC9646	PRJNA437731	SRR6818094	15BC	2014
BMC9653_15BC_2014	BMC9653	BMC9653	PRJNA437732	SRR6818095	15BC	2014
BMC9689_15BC_2014	BMC9689	BMC9689	PRJNA437738	SRR6818089	15BC	2014
BMC9695_15BC_2014	BMC9695	BMC9695	PRJNA437740	SRR6818087	15BC	2014
BR1611_15BC_2014	BR1611	BR1611	PRJNA437748	SRR6818115	15BC	2014
BR1624_15BC_2014	BR1624	BR1624	PRJNA437750	SRR6818117	15BC	2014
BR1634_15BC_2014	BR1634	BR1634	PRJNA437753	SRR6818343	15BC	2014
BR1635_15BC_2014	BR1635	BR1635	PRJNA437754	SRR6818342	15BC	2014
BR1640_15BC_2014	BR1640	BR1640	PRJNA437755	SRR6818341	15BC	2014
CH2601_15BC_2014	CH2601	CH2601	PRJNA437778	SRR6817960	15BC	2014
CH2623_15BC_2014	CH2623	CH2623	PRJNA437782	SRR6817964	15BC	2014
CH2688_15BC_2014	CH2688	CH2688	PRJNA437795	SRR6817701	15BC	2014
CH2695_15BC_2014	CH2695	CH2695	PRJNA437796	SRR6818372	15BC	2014
GL3607_15BC_2014	GL3607	GL3607	PRJNA437809	SRR6817969	15BC	2014
GL3608_15BC_2014	GL3608	GL3608	PRJNA437810	SRR6817966	15BC	2014
GL3637_15BC_2014	GL3637	GL3637	PRJNA437816	SRR6817745	15BC	2014
LE4602_15BC_2014	LE4602	LE4602	PRJNA437840	SRR6817783	15BC	2014
LE4655_15BC_2014	LE4655	LE4655	PRJNA437855	SRR6818042	15BC	2014
LE4683_15BC_2014	LE4683	LE4683	PRJNA437863	SRR6818276	15BC	2014
LE4698_15BC_2014	LE4698	LE4698	PRJNA437867	SRR6818264	15BC	2014
LE4719_15BC_2014	LE4719	LE4719	PRJNA437873	SRR6818412	15BC	2014
LE4735_15BC_2014	LE4735	LE4735	PRJNA437877	SRR6818351	15BC	2014
MD5602_15BC_2014	MD5602	MD5602	PRJNA437878	SRR6818169	15BC	2014
MD5615_15BC_2014	MD5615	MD5615	PRJNA437881	SRR6818187	15BC	2014
MD5644_15BC_2014	MD5644	MD5644	PRJNA437890	SRR6818031	15BC	2014
MD5653_15BC_2014	MD5653	MD5653	PRJNA437893	SRR6818030	15BC	2014
MD5661_15BC_2014	MD5661	MD5661	PRJNA437896	SRR6818033	15BC	2014
MD5684_15BC_2014	MD5684	MD5684	PRJNA437904	SRR6817842	15BC	2014
MD5696_15BC_2014	MD5696	MD5696	PRJNA437908	SRR6817838	15BC	2014
MD5724_15BC_2014	MD5724	MD5724	PRJNA437912	SRR6818181	15BC	2014
ND6624_15BC_2014	ND6624	ND6624	PRJNA437920	SRR6817732	15BC	2014
ND6639_15BC_2014	ND6639	ND6639	PRJNA437924	SRR6818100	15BC	2014
ND6641_15BC_2014	ND6641	ND6641	PRJNA437926	SRR6817719	15BC	2014
ND6716_15BC_2014	ND6716	ND6716	PRJNA437947	SRR6818082	15BC	2014
ND6737_15BC_2014	ND6737	ND6737	PRJNA437952	SRR6818312	15BC	2014
NP7633_15BC_2014	NP7633	NP7633	PRJNA437962	SRR6818118	15BC	2014
NP7641_15BC_2014	NP7641	NP7641	PRJNA437964	SRR6818122	15BC	2014
PT8609_15BC_2014	PT8609	PT8609	PRJNA437994	SRR6817860	15BC	2014
PT8633_15BC_2014	PT8633	PT8633	PRJNA437998	SRR6817879	15BC	2014
PT8636_15BC_2014	PT8636	PT8636	PRJNA437999	SRR6817855	15BC	2014
PT8645-2_15BC_2014	PT8645-2	PT8645-2	PRJNA438003	SRR6818294	15BC	2014
PT8654_15BC_2014	PT8654	PT8654	PRJNA438005	SRR6818296	15BC	2014
PT8665_15BC_2014	PT8665	PT8665	PRJNA438008	SRR6818293	15BC	2014
PT8666_15BC_2014	PT8666	PT8666	PRJNA438009	SRR6818292	15BC	2014
PT8671_15BC_2014	PT8671	PT8671	PRJNA438011	SRR6818288	15BC	2014
PT8673_15BC_2014	PT8673	PT8673	PRJNA438012	SRR6818355	15BC	2014
PT8679_15BC_2014	PT8679	PT8679	PRJNA438014	SRR6817830	15BC	2014
PT8711_15BC_2014	PT8711	PT8711	PRJNA438021	SRR6818388	15BC	2014
CH2654_16F_2014	CH2654	CH2654	PRJNA437786	SRR6818162	16F	2014
GL3648_16F_2014	GL3648	GL3648	PRJNA437821	SRR6818219	16F	2014
GL3741_16F_2014	GL3741	GL3741	PRJNA437837	SRR6817787	16F	2014
LE4616_16F_2014	LE4616	LE4616	PRJNA437843	SRR6817983	16F	2014
LE4686_16F_2014	LE4686	LE4686	PRJNA437864	SRR6818275	16F	2014
LE4720_16F_2014	LE4720	LE4720	PRJNA437874	SRR6818413	16F	2014
MD5704_16F_2014	MD5704	MD5704	PRJNA437910	SRR6818261	16F	2014
LE4643_17F_2014	LE4643	LE4643	PRJNA437851	SRR6818046	17F	2014
NP7655_17F_2014	NP7655	NP7655	PRJNA437970	SRR6817782	17F	2014
NP7733_17F_2014	NP7733	NP7733	PRJNA437990	SRR6818228	17F	2014
BR1706_19A_2014	BR1706	BR1706	PRJNA437768	SRR6817871	19A	2014
CH2657_19A_2014	CH2657	CH2657	PRJNA437788	SRR6818160	19A	2014
CH2741_19A_2014	CH2741	CH2741	PRJNA437804	SRR6818153	19A	2014
LE4620_19A_2014	LE4620	LE4620	PRJNA437844	SRR6817982	19A	2014
LE4622_19A_2014	LE4622	LE4622	PRJNA437845	SRR6817985	19A	2014
LE4659_19A_2014	LE4659	LE4659	PRJNA437856	SRR6818043	19A	2014
LE4723_19A_2014	LE4723	LE4723	PRJNA437875	SRR6818335	19A	2014
NP7689_19A_2014	NP7689	NP7689	PRJNA437979	SRR6817775	19A	2014
PT8627_19A_2014	PT8627	PT8627	PRJNA437997	SRR6817859	19A	2014
PT8692_19A_2014	PT8692	PT8692	PRJNA438017	SRR6818352	19A	2014
BR1710_19F_2014	BR1710	BR1710	PRJNA437769	SRR6817868	19F	2014
NP7601_19F_2014	NP7601	NP7601	PRJNA437955	SRR6817713	19F	2014
PT8726_19F_2014	PT8726	PT8726	PRJNA438025	SRR6817881	19F	2014
PT8737_19F_2014	PT8737	PT8737	PRJNA438027	SRR6817887	19F	2014
BR1621_22F_2014	BR1621	BR1621	PRJNA437749	SRR6818116	22F	2014
BR1648_22F_2014	BR1648	BR1648	PRJNA437757	SRR6818339	22F	2014
BR1686_22F_2014	BR1686	BR1686	PRJNA437765	SRR6817864	22F	2014
CH2627_22F_2014	CH2627	CH2627	PRJNA437784	SRR6818164	22F	2014
CH2715_22F_2014	CH2715	CH2715	PRJNA437800	SRR6817704	22F	2014
CH2717_22F_2014	CH2717	CH2717	PRJNA437801	SRR6817703	22F	2014
GL3724_22F_2014	GL3724	GL3724	PRJNA437834	SRR6817992	22F	2014
MD5672_22F_2014	MD5672	MD5672	PRJNA437901	SRR6817845	22F	2014
BMC9606_23A_2014	BMC9606	BMC9606	PRJNA437717	SRR6817849	23A	2014
BMC9619_23A_2014	BMC9619	BMC9619	PRJNA437721	SRR6818324	23A	2014
BR1608_23A_2014	BR1608	BR1608	PRJNA437747	SRR6818114	23A	2014
CH2670_23A_2014	CH2670	CH2670	PRJNA437791	SRR6818157	23A	2014
GL3658_23A_2014	GL3658	GL3658	PRJNA437822	SRR6818138	23A	2014
LE4631_23A_2014	LE4631	LE4631	PRJNA437848	SRR6817811	23A	2014
LE4669_23A_2014	LE4669	LE4669	PRJNA437860	SRR6818271	23A	2014
LE4675_23A_2014	LE4675	LE4675	PRJNA437862	SRR6818269	23A	2014
LE4707_23A_2014	LE4707	LE4707	PRJNA437869	SRR6818408	23A	2014
MD5605_23A_2014	MD5605	MD5605	PRJNA437880	SRR6818188	23A	2014
MD5624_23A_2014	MD5624	MD5624	PRJNA437884	SRR6818192	23A	2014
MD5671_23A_2014	MD5671	MD5671	PRJNA437900	SRR6817846	23A	2014
MD5687_23A_2014	MD5687	MD5687	PRJNA437905	SRR6817841	23A	2014
ND6622_23A_2014	ND6622	ND6622	PRJNA437919	SRR6818167	23A	2014
ND6625_23A_2014	ND6625	ND6625	PRJNA437921	SRR6817731	23A	2014
ND6672_23A_2014	ND6672	ND6672	PRJNA437934	SRR6817943	23A	2014
ND6715_23A_2014	ND6715	ND6715	PRJNA437946	SRR6818081	23A	2014
ND6719_23A_2014	ND6719	ND6719	PRJNA437948	SRR6818079	23A	2014
NP7604_23A_2014	NP7604	NP7604	PRJNA437957	SRR6818071	23A	2014
NP7644_23A_2014	NP7644	NP7644	PRJNA437965	SRR6818277	23A	2014
NP7668_23A_2014	NP7668	NP7668	PRJNA437974	SRR6818350	23A	2014
NP7690_23A_2014	NP7690	NP7690	PRJNA437980	SRR6817774	23A	2014
PT8687_23A_2014	PT8687	PT8687	PRJNA438016	SRR6818373	23A	2014
BMC9623_23B_2014	BMC9623	BMC9623	PRJNA437723	SRR6818322	23B	2014
BMC9627_23B_2014	BMC9627	BMC9627	PRJNA437725	SRR6818328	23B	2014
BMC9643_23B_2014	BMC9643	BMC9643	PRJNA437729	SRR6818320	23B	2014
BMC9645_23B_2014	BMC9645	BMC9645	PRJNA437730	SRR6818319	23B	2014
BMC9705_23B_2014	BMC9705	BMC9705	PRJNA437743	SRR6817955	23B	2014
BR1684_23B_2014	BR1684	BR1684	PRJNA437764	SRR6817867	23B	2014
CH2602_23B_2014	CH2602	CH2602	PRJNA437779	SRR6817961	23B	2014
CH2662_23B_2014	CH2662	CH2662	PRJNA437789	SRR6818159	23B	2014
CH2671_23B_2014	CH2671	CH2671	PRJNA437792	SRR6818156	23B	2014
CH2675_23B_2014	CH2675	CH2675	PRJNA437794	SRR6817702	23B	2014
GL3638_23B_2014	GL3638	GL3638	PRJNA437817	SRR6817746	23B	2014
GL3640_23B_2014	GL3640	GL3640	PRJNA437818	SRR6818134	23B	2014
GL3670_23B_2014	GL3670	GL3670	PRJNA437825	SRR6818135	23B	2014
GL3690_23B_2014	GL3690	GL3690	PRJNA437829	SRR6817995	23B	2014
GL3744_23B_2014	GL3744	GL3744	PRJNA437839	SRR6817927	23B	2014
LE4662_23B_2014	LE4662	LE4662	PRJNA437859	SRR6818272	23B	2014
LE4710_23B_2014	LE4710	LE4710	PRJNA437871	SRR6818406	23B	2014
MD5634_23B_2014	MD5634	MD5634	PRJNA437888	SRR6818185	23B	2014
MD5665_23B_2014	MD5665	MD5665	PRJNA437898	SRR6818023	23B	2014
ND6602_23B_2014	ND6602	ND6602	PRJNA437914	SRR6818172	23B	2014
ND6620_23B_2014	ND6620	ND6620	PRJNA437918	SRR6818168	23B	2014
ND6640_23B_2014	ND6640	ND6640	PRJNA437925	SRR6818101	23B	2014
ND6650_23B_2014	ND6650	ND6650	PRJNA437929	SRR6817722	23B	2014
ND6685_23B_2014	ND6685	ND6685	PRJNA437938	SRR6817939	23B	2014
ND6689_23B_2014	ND6689	ND6689	PRJNA437939	SRR6817938	23B	2014
ND6712_23B_2014	ND6712	ND6712	PRJNA437945	SRR6818076	23B	2014
ND6727_23B_2014	ND6727	ND6727	PRJNA437950	SRR6818073	23B	2014
NP7610_23B_2014	NP7610	NP7610	PRJNA437958	SRR6818072	23B	2014
NP7612_23B_2014	NP7612	NP7612	PRJNA437959	SRR6818201	23B	2014
NP7637_23B_2014	NP7637	NP7637	PRJNA437963	SRR6818387	23B	2014
NP7675_23B_2014	NP7675	NP7675	PRJNA437975	SRR6817802	23B	2014
NP7707_23B_2014	NP7707	NP7707	PRJNA437984	SRR6817778	23B	2014
NP7708_23B_2014	NP7708	NP7708	PRJNA437985	SRR6817777	23B	2014
NP7710_23B_2014	NP7710	NP7710	PRJNA437986	SRR6817776	23B	2014
NP7717_23B_2014	NP7717	NP7717	PRJNA437987	SRR6817781	23B	2014
PT8600_23B_2014	PT8600	PT8600	PRJNA437992	SRR6817862	23B	2014
PT8719_23B_2014	PT8719	PT8719	PRJNA438022	SRR6817884	23B	2014
PT8738_23B_2014	PT8738	PT8738	PRJNA438028	SRR6817886	23B	2014
GL3731_24F_2014	GL3731	GL3731	PRJNA437836	SRR6817986	24F	2014
GL3742_24F_2014	GL3742	GL3742	PRJNA437838	SRR6817926	24F	2014
BMC9631_33F_2014	BMC9631	BMC9631	PRJNA437726	SRR6818327	33F	2014
BR1626_33F_2014	BR1626	BR1626	PRJNA437751	SRR6818127	33F	2014
BR1705_33F_2014	BR1705	BR1705	PRJNA437767	SRR6817870	33F	2014
BR1719_33F_2014	BR1719	BR1719	PRJNA437772	SRR6817875	33F	2014
CH2712_33F_2014	CH2712	CH2712	PRJNA437798	SRR6817706	33F	2014
GL3606_33F_2014	GL3606	GL3606	PRJNA437808	SRR6817968	33F	2014
GL3673_33F_2014	GL3673	GL3673	PRJNA437827	SRR6818125	33F	2014
GL3717_33F_2014	GL3717	GL3717	PRJNA437832	SRR6817990	33F	2014
GL3721_33F_2014	GL3721	GL3721	PRJNA437833	SRR6817991	33F	2014
MD5621_33F_2014	MD5621	MD5621	PRJNA437883	SRR6818189	33F	2014
MD5659_33F_2014	MD5659	MD5659	PRJNA437894	SRR6818035	33F	2014
MD5669_33F_2014	MD5669	MD5669	PRJNA437899	SRR6818024	33F	2014
ND6600_33F_2014	ND6600	ND6600	PRJNA437913	SRR6818367	33F	2014
ND6709_33F_2014	ND6709	ND6709	PRJNA437944	SRR6818075	33F	2014
BMC9678_35B_2014	BMC9678	BMC9678	PRJNA437733	SRR6818092	35B	2014
BMC9690_35B_2014	BMC9690	BMC9690	PRJNA437739	SRR6818086	35B	2014
BMC9699_35B_2014	BMC9699	BMC9699	PRJNA437742	SRR6817952	35B	2014
BR1673_35B_2014	BR1673	BR1673	PRJNA437761	SRR6818346	35B	2014
BR1721_35B_2014	BR1721	BR1721	PRJNA437773	SRR6818390	35B	2014
CH2709_35B_2014	CH2709	CH2709	PRJNA437797	SRR6818371	35B	2014
CH2714_35B_2014	CH2714	CH2714	PRJNA437799	SRR6817705	35B	2014
GL3604_35B_2014	GL3604	GL3604	PRJNA437806	SRR6818111	35B	2014
GL3605_35B_2014	GL3605	GL3605	PRJNA437807	SRR6817829	35B	2014
GL3621_35B_2014	GL3621	GL3621	PRJNA437813	SRR6817973	35B	2014
GL3644_35B_2014	GL3644	GL3644	PRJNA437819	SRR6818223	35B	2014
GL3671_35B_2014	GL3671	GL3671	PRJNA437826	SRR6818126	35B	2014
GL3694_35B_2014	GL3694	GL3694	PRJNA437830	SRR6817996	35B	2014
GL3730_35B_2014	GL3730	GL3730	PRJNA437835	SRR6817993	35B	2014
LE4646_35B_2014	LE4646	LE4646	PRJNA437852	SRR6818047	35B	2014
LE4660_35B_2014	LE4660	LE4660	PRJNA437857	SRR6817747	35B	2014
LE4705_35B_2014	LE4705	LE4705	PRJNA437868	SRR6818263	35B	2014
MD5633_35B_2014	MD5633	MD5633	PRJNA437887	SRR6818193	35B	2014
MD5664_35B_2014	MD5664	MD5664	PRJNA437897	SRR6818034	35B	2014
MD5695_35B_2014	MD5695	MD5695	PRJNA437907	SRR6817839	35B	2014
MD5702_35B_2014	MD5702	MD5702	PRJNA437909	SRR6817837	35B	2014
MD5706_35B_2014	MD5706	MD5706	PRJNA437911	SRR6818262	35B	2014
ND6651_35B_2014	ND6651	ND6651	PRJNA437930	SRR6818119	35B	2014
ND6674_35B_2014	ND6674	ND6674	PRJNA437936	SRR6817941	35B	2014
ND6692_35B_2014	ND6692	ND6692	PRJNA437941	SRR6817936	35B	2014
ND6697_35B_2014	ND6697	ND6697	PRJNA437942	SRR6818077	35B	2014
ND6700_35B_2014	ND6700	ND6700	PRJNA437943	SRR6818078	35B	2014
ND6733_35B_2014	ND6733	ND6733	PRJNA437951	SRR6818074	35B	2014
NP7600_35B_2014	NP7600	NP7600	PRJNA437954	SRR6817712	35B	2014
NP7602_35B_2014	NP7602	NP7602	PRJNA437956	SRR6817714	35B	2014
NP7652_35B_2014	NP7652	NP7652	PRJNA437968	SRR6818257	35B	2014
NP7699_35B_2014	NP7699	NP7699	PRJNA437982	SRR6817772	35B	2014
PT8602_35B_2014	PT8602	PT8602	PRJNA437993	SRR6817863	35B	2014
PT8649_35B_2014	PT8649	PT8649	PRJNA438004	SRR6818297	35B	2014
PT8656_35B_2014	PT8656	PT8656	PRJNA438006	SRR6818291	35B	2014
PT8657_35B_2014	PT8657	PT8657	PRJNA438007	SRR6818290	35B	2014
PT8667_35B_2014	PT8667	PT8667	PRJNA438010	SRR6818289	35B	2014
PT8694_35B_2014	PT8694	PT8694	PRJNA438018	SRR6818353	35B	2014
PT8706_35B_2014	PT8706	PT8706	PRJNA438019	SRR6818354	35B	2014
PT8743_35B_2014	PT8743	PT8743	PRJNA438029	SRR6817885	35B	2014
BMC9607_35F_2014	BMC9607	BMC9607	PRJNA437718	SRR6817850	35F	2014
BR1727_35F_2014	BR1727	BR1727	PRJNA437774	SRR6818389	35F	2014
CH2624_35F_2014	CH2624	CH2624	PRJNA437783	SRR6817965	35F	2014
GL3601_35F_2014	GL3601	GL3601	PRJNA437805	SRR6818108	35F	2014
LE4626_35F_2014	LE4626	LE4626	PRJNA437846	SRR6817984	35F	2014
MD5660_35F_2014	MD5660	MD5660	PRJNA437895	SRR6818036	35F	2014
MD5681_35F_2014	MD5681	MD5681	PRJNA437903	SRR6817843	35F	2014
ND6603_35F_2014	ND6603	ND6603	PRJNA437915	SRR6818171	35F	2014
ND6617_35F_2014	ND6617	ND6617	PRJNA437917	SRR6818165	35F	2014
ND6645_35F_2014	ND6645	ND6645	PRJNA437927	SRR6817720	35F	2014
ND6649_35F_2014	ND6649	ND6649	PRJNA437928	SRR6817721	35F	2014
ND6655_35F_2014	ND6655	ND6655	PRJNA437931	SRR6818121	35F	2014
ND6668_35F_2014	ND6668	ND6668	PRJNA437933	SRR6817944	35F	2014
ND6681_35F_2014	ND6681	ND6681	PRJNA437937	SRR6817940	35F	2014
NP7625_35F_2014	NP7625	NP7625	PRJNA437961	SRR6818120	35F	2014
NP7649_35F_2014	NP7649	NP7649	PRJNA437967	SRR6818258	35F	2014
LE4642_6C_2014	LE4642	LE4642	PRJNA437850	SRR6818045	6C	2014
LE4692_6C_2014	LE4692	LE4692	PRJNA437866	SRR6818273	6C	2014
ND6662_6C_2014	ND6662	ND6662	PRJNA437932	SRR6817945	6C	2014
ND6691_6C_2014	ND6691	ND6691	PRJNA437940	SRR6817937	6C	2014
PT8725_6C_2014	PT8725	PT8725	PRJNA438024	SRR6817882	6C	2014
CH2608_7C_2014	CH2608	CH2608	PRJNA437780	SRR6817962	7C	2014
GL3647_7C_2014	GL3647	GL3647	PRJNA437820	SRR6818132	7C	2014
MD5680_7C_2014	MD5680	MD5680	PRJNA437902	SRR6817844	7C	2014
ND6634_7C_2014	ND6634	ND6634	PRJNA437923	SRR6817716	7C	2014
ND6725_7C_2014	ND6725	ND6725	PRJNA437949	SRR6818080	7C	2014
BR1605_9N_2014	BR1605	BR1605	PRJNA437745	SRR6818112	9N	2014
PT8615_9N_2014	PT8615	PT8615	PRJNA437995	SRR6817861	9N	2014
PT8639_9N_2014	PT8639	PT8639	PRJNA438000	SRR6818061	9N	2014
PT8685_9N_2014	PT8685	PT8685	PRJNA438015	SRR6818385	9N	2014
PT8722_9N_2014	PT8722	PT8722	PRJNA438023	SRR6817883	9N	2014
BR1679_NT_2014	BR1679	BR1679	PRJNA437762	SRR6818345	NT	2014
BR1680_NT_2014	BR1680	BR1680	PRJNA437763	SRR6817866	NT	2014
MD5649_NT_2014	MD5649	MD5649	PRJNA437891	SRR6818032	NT	2014
NP7658_NT_2014	NP7658	NP7658	PRJNA437971	SRR6818369	NT	2014
NP7740_NT_2014	NP7740	NP7740	PRJNA437991	SRR6818229	NT	2014
